# Supplementary material for: Exploring cooking fuel choices among Ghanaian women of reproductive age: A socio-economic analysis from a statistical mechanics perspective
Source: PLoS One. 2025 Jan 14;20(1):e0317004. doi: 10.1371/journal.pone.0317004 (PMC11731752; doi:10.1371/journal.pone.0317004)
Supplement: S1 Dataset — (XLSX) [file pone.0317004.s001.xlsx]

## Sheet: Sheet1
		Wealth Index	Educational Attainment	Type of place of residence	Type of cooking fuel
1		Rich	Some form of education	Urban	LPG			LPG
2		Rich	Some form of education	Urban	LPG		EDUCATIONAL ATTAINMENT		WEALTH INDEX
3		Rich	Some form of education	Urban	LPG	RESIDENCE	SOME FORM OF EDUCATION	NO EDUCATION	RICH	POOR
4		Rich	Some form of education	Urban	LPG	RURAL	86	2	76	12
5		Rich	Some form of education	Urban	LPG	URBAN	305	12	310	7		810
6		Rich	Some form of education	Urban	LPG
7		Rich	Some form of education	Urban	LPG			NON LPG
8		Rich	Some form of education	Urban	LPG	RESIDENCE
9		Rich	Some form of education	Urban	LPG	RURAL	1093	613	99	1607		5074
10		Rich	Some form of education	Urban	LPG	URBAN	650	181	308	523
11		Rich	Some form of education	Urban	LPG							5884
12		Rich	Some form of education	Urban	LPG		2942			2942		2942
13		Rich	Some form of education	Urban	LPG			LPG		NON LPG
14		Rich	Some form of education	Urban	LPG		a1(SOME FORM OF EDU. &RURAL)	0.0292318	a1(SOME FORM OF EDU. &RURAL)	0.371516
15		Rich	Some form of education	Urban	LPG		a2 (NO EDUCATION & RURAL)	0.00067981	a2(NO EDUCATION & RURAL)	0.208362
16		Rich	Some form of education	Urban	LPG		a3(SOME FORM OF EDU. &URBAN)	0.103671	a3(SOME FORM OF EDU. &URBAN)	0.220938
17		Poor	Some form of education	Urban	LPG		a4(NO EDUCATION & URBAN)	0.00407886	a4(NO EDUCATION & URBAN)	0.0615228
18		Poor	Some form of education	Urban	LPG		a5(RICH & RURAL)	0.0258328	a5(RICH & RURAL)	0.0336506
19		Rich	Some form of education	Urban	LPG		a6(POOR & RURAL)	0.00407886	a6(POOR & RURAL)	0.546227
20		Rich	Some form of education	Urban	LPG		a7(RICH & URBAN)	0.10537	a7(RICH & URBAN)	0.104691
21		Rich	Some form of education	Urban	LPG		a8(POOR & URBAN)	0.00237933	a8(POOR & URBAN)	0.17777
22		Rich	Some form of education	Urban	LPG
23		Rich	Some form of education	Urban	LPG
24		Rich	Some form of education	Urban	LPG		m1(g=1,SOME FORM OF EDU. &RURAL)	-0.342284
25		Rich	Some form of education	Urban	LPG		m2(g=2,NO EDUCATION & RURAL)	-0.207682
26		Rich	Some form of education	Urban	LPG		m3(g=3,SOME FORM OF EDU. &URBAN)	-0.117267
27		Rich	Some form of education	Urban	LPG		m4(g=4,NO EDUCATION & URBAN)	-0.0574439
28		Rich	Some form of education	Urban	LPG		m5(g=5,RICH & RURAL)	-0.00781781
29		Rich	Some form of education	Urban	LPG		m6(g=6,POOR & RURAL)	-0.542148
30		Rich	Some form of education	Urban	LPG		m7(g=7,RICH & URBAN)	0.00067981
31		Rich	Some form of education	Urban	LPG		m8(g=8,POOR & URBAN)	-0.175391
32		Rich	Some form of education	Urban	LPG
33		Rich	Some form of education	Urban	LPG
34		Rich	Some form of education	Urban	LPG
35		Rich	Some form of education	Urban	LPG
36		Rich	Some form of education	Urban	LPG
37		Rich	Some form of education	Urban	LPG
38		Rich	Some form of education	Urban	LPG
39		Poor	Some form of education	Urban	LPG
40		Poor	Some form of education	Urban	LPG
41		Rich	Some form of education	Urban	LPG
42		Rich	Some form of education	Urban	LPG
43		Rich	Some form of education	Urban	LPG
44		Rich	Some form of education	Urban	LPG
45		Rich	Some form of education	Urban	LPG
46		Rich	Some form of education	Urban	LPG
47		Rich	Some form of education	Urban	LPG
48		Rich	Some form of education	Urban	LPG
49		Rich	Some form of education	Urban	LPG
50		Rich	Some form of education	Urban	LPG
51		Rich	Some form of education	Urban	LPG
52		Rich	Some form of education	Urban	LPG
53		Rich	Some form of education	Urban	LPG
54		Rich	Some form of education	Urban	LPG
55		Rich	Some form of education	Urban	LPG
56		Rich	Some form of education	Urban	LPG
57		Rich	Some form of education	Urban	LPG
58		Rich	Some form of education	Urban	LPG
59		Rich	Some form of education	Urban	LPG
60		Rich	Some form of education	Urban	LPG
61		Rich	Some form of education	Urban	LPG
62		Rich	Some form of education	Urban	LPG
63		Rich	Some form of education	Urban	LPG
64		Rich	Some form of education	Urban	LPG
65		Rich	Some form of education	Urban	LPG
66		Rich	Some form of education	Urban	LPG
67		Rich	Some form of education	Urban	LPG
68		Rich	Some form of education	Urban	LPG
69		Rich	Some form of education	Urban	LPG
70		Rich	Some form of education	Urban	LPG
71		Rich	Some form of education	Urban	LPG
72		Rich	Some form of education	Urban	LPG
73		Rich	Some form of education	Urban	LPG
74		Rich	Some form of education	Urban	LPG
75		Rich	Some form of education	Urban	LPG
76		Rich	Some form of education	Urban	LPG
77		Rich	Some form of education	Urban	LPG
78		Rich	Some form of education	Urban	LPG
79		Rich	Some form of education	Urban	LPG
80		Rich	Some form of education	Urban	LPG
81		Rich	Some form of education	Urban	LPG
82		Rich	Some form of education	Urban	LPG
83		Rich	Some form of education	Urban	LPG
84		Rich	Some form of education	Urban	LPG
85		Rich	Some form of education	Urban	LPG
86		Rich	Some form of education	Urban	LPG
87		Rich	Some form of education	Urban	LPG
88		Rich	Some form of education	Urban	LPG
89		Rich	Some form of education	Urban	LPG
90		Rich	Some form of education	Urban	LPG
91		Rich	Some form of education	Urban	LPG
92		Rich	Some form of education	Urban	LPG
93		Rich	Some form of education	Urban	LPG
94		Rich	Some form of education	Urban	LPG
95		Rich	Some form of education	Urban	LPG
96		Rich	Some form of education	Urban	LPG
97		Rich	Some form of education	Urban	LPG
98		Rich	Some form of education	Urban	LPG
99		Rich	Some form of education	Urban	LPG
100		Rich	Some form of education	Urban	LPG
101		Rich	Some form of education	Urban	LPG
102		Rich	Some form of education	Urban	LPG
103		Rich	Some form of education	Urban	LPG
104		Rich	Some form of education	Urban	LPG
105		Rich	Some form of education	Urban	LPG
106		Rich	Some form of education	Urban	LPG
107		Rich	Some form of education	Urban	LPG
108		Rich	Some form of education	Urban	LPG
109		Rich	Some form of education	Urban	LPG
110		Rich	Some form of education	Urban	LPG
111		Rich	Some form of education	Urban	LPG
112		Rich	Some form of education	Urban	LPG
113		Rich	Some form of education	Urban	LPG
114		Rich	Some form of education	Urban	LPG
115		Rich	Some form of education	Urban	LPG
116		Rich	Some form of education	Urban	LPG
117		Rich	Some form of education	Urban	LPG
118		Rich	Some form of education	Urban	LPG
119		Rich	Some form of education	Urban	LPG
120		Rich	Some form of education	Urban	LPG
121		Rich	Some form of education	Urban	LPG
122		Rich	Some form of education	Urban	LPG
123		Rich	Some form of education	Urban	LPG
124		Rich	Some form of education	Urban	LPG
125		Rich	Some form of education	Urban	LPG
126		Rich	Some form of education	Urban	LPG
127		Rich	Some form of education	Urban	LPG
128		Rich	Some form of education	Urban	LPG
129		Rich	Some form of education	Urban	LPG
130		Rich	Some form of education	Urban	LPG
131		Rich	Some form of education	Urban	LPG
132		Rich	Some form of education	Urban	LPG
133		Rich	Some form of education	Urban	LPG
134		Rich	Some form of education	Urban	LPG
135		Rich	Some form of education	Urban	LPG
136		Rich	Some form of education	Urban	LPG
137		Rich	Some form of education	Urban	LPG
138		Rich	Some form of education	Urban	LPG
139		Rich	Some form of education	Urban	LPG
140		Rich	Some form of education	Urban	LPG
141		Rich	Some form of education	Urban	LPG
142		Rich	Some form of education	Urban	LPG
143		Rich	Some form of education	Urban	LPG
144		Rich	Some form of education	Urban	LPG
145		Rich	Some form of education	Urban	LPG
146		Rich	Some form of education	Urban	LPG
147		Rich	Some form of education	Urban	LPG
148		Rich	Some form of education	Urban	LPG
149		Rich	Some form of education	Urban	LPG
150		Rich	Some form of education	Urban	LPG
151		Rich	Some form of education	Urban	LPG
152		Rich	Some form of education	Urban	LPG
153		Rich	Some form of education	Urban	LPG
154		Poor	Some form of education	Urban	LPG
155		Rich	Some form of education	Urban	LPG
156		Rich	Some form of education	Urban	LPG
157		Rich	Some form of education	Urban	LPG
158		Rich	Some form of education	Urban	LPG
159		Rich	Some form of education	Urban	LPG
160		Rich	Some form of education	Urban	LPG
161		Rich	Some form of education	Urban	LPG
162		Rich	Some form of education	Urban	LPG
163		Rich	Some form of education	Urban	LPG
164		Rich	Some form of education	Urban	LPG
165		Rich	Some form of education	Urban	LPG
166		Rich	Some form of education	Urban	LPG
167		Rich	Some form of education	Urban	LPG
168		Rich	Some form of education	Urban	LPG
169		Rich	Some form of education	Urban	LPG
170		Rich	Some form of education	Urban	LPG
171		Rich	Some form of education	Urban	LPG
172		Rich	Some form of education	Urban	LPG
173		Rich	Some form of education	Urban	LPG
174		Rich	Some form of education	Urban	LPG
175		Poor	Some form of education	Urban	LPG
176		Poor	Some form of education	Urban	LPG
177		Rich	Some form of education	Urban	LPG
178		Rich	Some form of education	Urban	LPG
179		Rich	Some form of education	Urban	LPG
180		Rich	Some form of education	Urban	LPG
181		Rich	Some form of education	Urban	LPG
182		Rich	Some form of education	Urban	LPG
183		Rich	Some form of education	Urban	LPG
184		Rich	Some form of education	Urban	LPG
185		Rich	Some form of education	Urban	LPG
186		Rich	Some form of education	Urban	LPG
187		Rich	Some form of education	Urban	LPG
188		Rich	Some form of education	Urban	LPG
189		Rich	Some form of education	Urban	LPG
190		Rich	Some form of education	Urban	LPG
191		Rich	Some form of education	Urban	LPG
192		Rich	Some form of education	Urban	LPG
193		Rich	Some form of education	Urban	LPG
194		Rich	Some form of education	Urban	LPG
195		Rich	Some form of education	Urban	LPG
196		Rich	Some form of education	Urban	LPG
197		Rich	Some form of education	Urban	LPG
198		Rich	Some form of education	Urban	LPG
199		Rich	Some form of education	Urban	LPG
200		Rich	Some form of education	Urban	LPG
201		Rich	Some form of education	Urban	LPG
202		Rich	Some form of education	Urban	LPG
203		Rich	Some form of education	Urban	LPG
204		Rich	Some form of education	Urban	LPG
205		Rich	Some form of education	Urban	LPG
206		Rich	Some form of education	Urban	LPG
207		Rich	Some form of education	Urban	LPG
208		Rich	Some form of education	Urban	LPG
209		Rich	Some form of education	Urban	LPG
210		Rich	Some form of education	Urban	LPG
211		Rich	Some form of education	Urban	LPG
212		Rich	Some form of education	Urban	LPG
213		Rich	Some form of education	Urban	LPG
214		Rich	Some form of education	Urban	LPG
215		Rich	Some form of education	Urban	LPG
216		Rich	Some form of education	Urban	LPG
217		Rich	Some form of education	Urban	LPG
218		Rich	Some form of education	Urban	LPG
219		Rich	Some form of education	Urban	LPG
220		Rich	Some form of education	Urban	LPG
221		Rich	Some form of education	Urban	LPG
222		Rich	Some form of education	Urban	LPG
223		Rich	Some form of education	Urban	LPG
224		Rich	Some form of education	Urban	LPG
225		Rich	Some form of education	Urban	LPG
226		Rich	Some form of education	Urban	LPG
227		Rich	Some form of education	Urban	LPG
228		Rich	Some form of education	Urban	LPG
229		Rich	Some form of education	Urban	LPG
230		Rich	Some form of education	Urban	LPG
231		Rich	Some form of education	Urban	LPG
232		Rich	Some form of education	Urban	LPG
233		Rich	Some form of education	Urban	LPG
234		Rich	Some form of education	Urban	LPG
235		Rich	Some form of education	Urban	LPG
236		Rich	Some form of education	Urban	LPG
237		Rich	Some form of education	Urban	LPG
238		Rich	Some form of education	Urban	LPG
239		Rich	Some form of education	Urban	LPG
240		Rich	Some form of education	Urban	LPG
241		Rich	Some form of education	Urban	LPG
242		Rich	Some form of education	Urban	LPG
243		Rich	Some form of education	Urban	LPG
244		Rich	Some form of education	Urban	LPG
245		Rich	Some form of education	Urban	LPG
246		Rich	Some form of education	Urban	LPG
247		Rich	Some form of education	Urban	LPG
248		Rich	Some form of education	Urban	LPG
249		Rich	Some form of education	Urban	LPG
250		Rich	Some form of education	Urban	LPG
251		Rich	Some form of education	Urban	LPG
252		Rich	Some form of education	Urban	LPG
253		Rich	Some form of education	Urban	LPG
254		Rich	Some form of education	Urban	LPG
255		Rich	Some form of education	Urban	LPG
256		Rich	Some form of education	Urban	LPG
257		Rich	Some form of education	Urban	LPG
258		Rich	Some form of education	Urban	LPG
259		Rich	Some form of education	Urban	LPG
260		Rich	Some form of education	Urban	LPG
261		Rich	Some form of education	Urban	LPG
262		Rich	Some form of education	Urban	LPG
263		Rich	Some form of education	Urban	LPG
264		Rich	Some form of education	Urban	LPG
265		Rich	Some form of education	Urban	LPG
266		Rich	Some form of education	Urban	LPG
267		Rich	Some form of education	Urban	LPG
268		Rich	Some form of education	Urban	LPG
269		Rich	Some form of education	Urban	LPG
270		Rich	Some form of education	Urban	LPG
271		Rich	Some form of education	Urban	LPG
272		Rich	Some form of education	Urban	LPG
273		Rich	Some form of education	Urban	LPG
274		Rich	Some form of education	Urban	LPG
275		Rich	Some form of education	Urban	LPG
276		Rich	Some form of education	Urban	LPG
277		Rich	Some form of education	Urban	LPG
278		Rich	Some form of education	Urban	LPG
279		Rich	Some form of education	Urban	LPG
280		Rich	Some form of education	Urban	LPG
281		Rich	Some form of education	Urban	LPG
282		Rich	Some form of education	Urban	LPG
283		Rich	Some form of education	Urban	LPG
284		Rich	Some form of education	Urban	LPG
285		Rich	Some form of education	Urban	LPG
286		Rich	Some form of education	Urban	LPG
287		Rich	Some form of education	Urban	LPG
288		Rich	Some form of education	Urban	LPG
289		Rich	Some form of education	Urban	LPG
290		Rich	Some form of education	Urban	LPG
291		Rich	Some form of education	Urban	LPG
292		Rich	Some form of education	Urban	LPG
293		Rich	Some form of education	Urban	LPG
294		Rich	Some form of education	Urban	LPG
295		Rich	Some form of education	Urban	LPG
296		Rich	Some form of education	Urban	LPG
297		Rich	Some form of education	Urban	LPG
298		Rich	Some form of education	Urban	LPG
299		Rich	Some form of education	Urban	LPG
300		Rich	Some form of education	Urban	LPG
301		Rich	Some form of education	Urban	LPG
302		Rich	Some form of education	Urban	LPG
303		Rich	Some form of education	Urban	LPG
304		Rich	Some form of education	Urban	LPG
305		Rich	Some form of education	Urban	LPG
306		Poor	Some form of education	Urban	Non LPG
307		Poor	Some form of education	Urban	Non LPG
308		Poor	Some form of education	Urban	Non LPG
309		Poor	Some form of education	Urban	Non LPG
310		Poor	Some form of education	Urban	Non LPG
311		Poor	Some form of education	Urban	Non LPG
312		Poor	Some form of education	Urban	Non LPG
313		Poor	Some form of education	Urban	Non LPG
314		Poor	Some form of education	Urban	Non LPG
315		Rich	Some form of education	Urban	Non LPG
316		Poor	Some form of education	Urban	Non LPG
317		Poor	Some form of education	Urban	Non LPG
318		Poor	Some form of education	Urban	Non LPG
319		Poor	Some form of education	Urban	Non LPG
320		Poor	Some form of education	Urban	Non LPG
321		Poor	Some form of education	Urban	Non LPG
322		Poor	Some form of education	Urban	Non LPG
323		Poor	Some form of education	Urban	Non LPG
324		Poor	Some form of education	Urban	Non LPG
325		Poor	Some form of education	Urban	Non LPG
326		Poor	Some form of education	Urban	Non LPG
327		Poor	Some form of education	Urban	Non LPG
328		Poor	Some form of education	Urban	Non LPG
329		Rich	Some form of education	Urban	Non LPG
330		Poor	Some form of education	Urban	Non LPG
331		Poor	Some form of education	Urban	Non LPG
332		Poor	Some form of education	Urban	Non LPG
333		Rich	Some form of education	Urban	Non LPG
334		Poor	Some form of education	Urban	Non LPG
335		Rich	Some form of education	Urban	Non LPG
336		Rich	Some form of education	Urban	Non LPG
337		Rich	Some form of education	Urban	Non LPG
338		Poor	Some form of education	Urban	Non LPG
339		Rich	Some form of education	Urban	Non LPG
340		Rich	Some form of education	Urban	Non LPG
341		Rich	Some form of education	Urban	Non LPG
342		Rich	Some form of education	Urban	Non LPG
343		Rich	Some form of education	Urban	Non LPG
344		Rich	Some form of education	Urban	Non LPG
345		Rich	Some form of education	Urban	Non LPG
346		Rich	Some form of education	Urban	Non LPG
347		Rich	Some form of education	Urban	Non LPG
348		Rich	Some form of education	Urban	Non LPG
349		Poor	Some form of education	Urban	Non LPG
350		Poor	Some form of education	Urban	Non LPG
351		Poor	Some form of education	Urban	Non LPG
352		Rich	Some form of education	Urban	Non LPG
353		Rich	Some form of education	Urban	Non LPG
354		Poor	Some form of education	Urban	Non LPG
355		Rich	Some form of education	Urban	Non LPG
356		Rich	Some form of education	Urban	Non LPG
357		Poor	Some form of education	Urban	Non LPG
358		Rich	Some form of education	Urban	Non LPG
359		Rich	Some form of education	Urban	Non LPG
360		Poor	Some form of education	Urban	Non LPG
361		Poor	Some form of education	Urban	Non LPG
362		Poor	Some form of education	Urban	Non LPG
363		Poor	Some form of education	Urban	Non LPG
364		Poor	Some form of education	Urban	Non LPG
365		Rich	Some form of education	Urban	Non LPG
366		Rich	Some form of education	Urban	Non LPG
367		Rich	Some form of education	Urban	Non LPG
368		Rich	Some form of education	Urban	Non LPG
369		Poor	Some form of education	Urban	Non LPG
370		Poor	Some form of education	Urban	Non LPG
371		Rich	Some form of education	Urban	Non LPG
372		Rich	Some form of education	Urban	Non LPG
373		Poor	Some form of education	Urban	Non LPG
374		Poor	Some form of education	Urban	Non LPG
375		Poor	Some form of education	Urban	Non LPG
376		Rich	Some form of education	Urban	Non LPG
377		Rich	Some form of education	Urban	Non LPG
378		Rich	Some form of education	Urban	Non LPG
379		Rich	Some form of education	Urban	Non LPG
380		Rich	Some form of education	Urban	Non LPG
381		Rich	Some form of education	Urban	Non LPG
382		Poor	Some form of education	Urban	Non LPG
383		Poor	Some form of education	Urban	Non LPG
384		Rich	Some form of education	Urban	Non LPG
385		Poor	Some form of education	Urban	Non LPG
386		Rich	Some form of education	Urban	Non LPG
387		Rich	Some form of education	Urban	Non LPG
388		Rich	Some form of education	Urban	Non LPG
389		Poor	Some form of education	Urban	Non LPG
390		Poor	Some form of education	Urban	Non LPG
391		Poor	Some form of education	Urban	Non LPG
392		Poor	Some form of education	Urban	Non LPG
393		Rich	Some form of education	Urban	Non LPG
394		Rich	Some form of education	Urban	Non LPG
395		Rich	Some form of education	Urban	Non LPG
396		Rich	Some form of education	Urban	Non LPG
397		Rich	Some form of education	Urban	Non LPG
398		Rich	Some form of education	Urban	Non LPG
399		Rich	Some form of education	Urban	Non LPG
400		Rich	Some form of education	Urban	Non LPG
401		Poor	Some form of education	Urban	Non LPG
402		Poor	Some form of education	Urban	Non LPG
403		Poor	Some form of education	Urban	Non LPG
404		Poor	Some form of education	Urban	Non LPG
405		Poor	Some form of education	Urban	Non LPG
406		Poor	Some form of education	Urban	Non LPG
407		Poor	Some form of education	Urban	Non LPG
408		Poor	Some form of education	Urban	Non LPG
409		Poor	Some form of education	Urban	Non LPG
410		Rich	Some form of education	Urban	Non LPG
411		Poor	Some form of education	Urban	Non LPG
412		Poor	Some form of education	Urban	Non LPG
413		Poor	Some form of education	Urban	Non LPG
414		Poor	Some form of education	Urban	Non LPG
415		Poor	Some form of education	Urban	Non LPG
416		Poor	Some form of education	Urban	Non LPG
417		Poor	Some form of education	Urban	Non LPG
418		Poor	Some form of education	Urban	Non LPG
419		Poor	Some form of education	Urban	Non LPG
420		Poor	Some form of education	Urban	Non LPG
421		Rich	Some form of education	Urban	Non LPG
422		Rich	Some form of education	Urban	Non LPG
423		Poor	Some form of education	Urban	Non LPG
424		Poor	Some form of education	Urban	Non LPG
425		Rich	Some form of education	Urban	Non LPG
426		Rich	Some form of education	Urban	Non LPG
427		Poor	Some form of education	Urban	Non LPG
428		Rich	Some form of education	Urban	Non LPG
429		Rich	Some form of education	Urban	Non LPG
430		Rich	Some form of education	Urban	Non LPG
431		Rich	Some form of education	Urban	Non LPG
432		Poor	Some form of education	Urban	Non LPG
433		Poor	Some form of education	Urban	Non LPG
434		Poor	Some form of education	Urban	Non LPG
435		Rich	Some form of education	Urban	Non LPG
436		Rich	Some form of education	Urban	Non LPG
437		Poor	Some form of education	Urban	Non LPG
438		Rich	Some form of education	Urban	Non LPG
439		Poor	Some form of education	Urban	Non LPG
440		Poor	Some form of education	Urban	Non LPG
441		Poor	Some form of education	Urban	Non LPG
442		Poor	Some form of education	Urban	Non LPG
443		Poor	Some form of education	Urban	Non LPG
444		Poor	Some form of education	Urban	Non LPG
445		Poor	Some form of education	Urban	Non LPG
446		Poor	Some form of education	Urban	Non LPG
447		Poor	Some form of education	Urban	Non LPG
448		Poor	Some form of education	Urban	Non LPG
449		Rich	Some form of education	Urban	Non LPG
450		Poor	Some form of education	Urban	Non LPG
451		Poor	Some form of education	Urban	Non LPG
452		Poor	Some form of education	Urban	Non LPG
453		Poor	Some form of education	Urban	Non LPG
454		Rich	Some form of education	Urban	Non LPG
455		Poor	Some form of education	Urban	Non LPG
456		Rich	Some form of education	Urban	Non LPG
457		Rich	Some form of education	Urban	Non LPG
458		Rich	Some form of education	Urban	Non LPG
459		Rich	Some form of education	Urban	Non LPG
460		Poor	Some form of education	Urban	Non LPG
461		Poor	Some form of education	Urban	Non LPG
462		Poor	Some form of education	Urban	Non LPG
463		Poor	Some form of education	Urban	Non LPG
464		Poor	Some form of education	Urban	Non LPG
465		Rich	Some form of education	Urban	Non LPG
466		Poor	Some form of education	Urban	Non LPG
467		Poor	Some form of education	Urban	Non LPG
468		Poor	Some form of education	Urban	Non LPG
469		Poor	Some form of education	Urban	Non LPG
470		Poor	Some form of education	Urban	Non LPG
471		Poor	Some form of education	Urban	Non LPG
472		Rich	Some form of education	Urban	Non LPG
473		Poor	Some form of education	Urban	Non LPG
474		Rich	Some form of education	Urban	Non LPG
475		Rich	Some form of education	Urban	Non LPG
476		Poor	Some form of education	Urban	Non LPG
477		Rich	Some form of education	Urban	Non LPG
478		Rich	Some form of education	Urban	Non LPG
479		Rich	Some form of education	Urban	Non LPG
480		Rich	Some form of education	Urban	Non LPG
481		Rich	Some form of education	Urban	Non LPG
482		Rich	Some form of education	Urban	Non LPG
483		Rich	Some form of education	Urban	Non LPG
484		Rich	Some form of education	Urban	Non LPG
485		Rich	Some form of education	Urban	Non LPG
486		Rich	Some form of education	Urban	Non LPG
487		Rich	Some form of education	Urban	Non LPG
488		Rich	Some form of education	Urban	Non LPG
489		Rich	Some form of education	Urban	Non LPG
490		Rich	Some form of education	Urban	Non LPG
491		Rich	Some form of education	Urban	Non LPG
492		Rich	Some form of education	Urban	Non LPG
493		Rich	Some form of education	Urban	Non LPG
494		Rich	Some form of education	Urban	Non LPG
495		Rich	Some form of education	Urban	Non LPG
496		Rich	Some form of education	Urban	Non LPG
497		Rich	Some form of education	Urban	Non LPG
498		Rich	Some form of education	Urban	Non LPG
499		Poor	Some form of education	Urban	Non LPG
500		Poor	Some form of education	Urban	Non LPG
501		Poor	Some form of education	Urban	Non LPG
502		Poor	Some form of education	Urban	Non LPG
503		Poor	Some form of education	Urban	Non LPG
504		Rich	Some form of education	Urban	Non LPG
505		Rich	Some form of education	Urban	Non LPG
506		Rich	Some form of education	Urban	Non LPG
507		Rich	Some form of education	Urban	Non LPG
508		Rich	Some form of education	Urban	Non LPG
509		Rich	Some form of education	Urban	Non LPG
510		Rich	Some form of education	Urban	Non LPG
511		Rich	Some form of education	Urban	Non LPG
512		Rich	Some form of education	Urban	Non LPG
513		Rich	Some form of education	Urban	Non LPG
514		Rich	Some form of education	Urban	Non LPG
515		Rich	Some form of education	Urban	Non LPG
516		Rich	Some form of education	Urban	Non LPG
517		Poor	Some form of education	Urban	Non LPG
518		Rich	Some form of education	Urban	Non LPG
519		Rich	Some form of education	Urban	Non LPG
520		Rich	Some form of education	Urban	Non LPG
521		Rich	Some form of education	Urban	Non LPG
522		Rich	Some form of education	Urban	Non LPG
523		Rich	Some form of education	Urban	Non LPG
524		Rich	Some form of education	Urban	Non LPG
525		Rich	Some form of education	Urban	Non LPG
526		Rich	Some form of education	Urban	Non LPG
527		Rich	Some form of education	Urban	Non LPG
528		Rich	Some form of education	Urban	Non LPG
529		Rich	Some form of education	Urban	Non LPG
530		Rich	Some form of education	Urban	Non LPG
531		Poor	Some form of education	Urban	Non LPG
532		Rich	Some form of education	Urban	Non LPG
533		Rich	Some form of education	Urban	Non LPG
534		Poor	Some form of education	Urban	Non LPG
535		Poor	Some form of education	Urban	Non LPG
536		Rich	Some form of education	Urban	Non LPG
537		Poor	Some form of education	Urban	Non LPG
538		Rich	Some form of education	Urban	Non LPG
539		Rich	Some form of education	Urban	Non LPG
540		Poor	Some form of education	Urban	Non LPG
541		Poor	Some form of education	Urban	Non LPG
542		Poor	Some form of education	Urban	Non LPG
543		Poor	Some form of education	Urban	Non LPG
544		Rich	Some form of education	Urban	Non LPG
545		Poor	Some form of education	Urban	Non LPG
546		Poor	Some form of education	Urban	Non LPG
547		Poor	Some form of education	Urban	Non LPG
548		Rich	Some form of education	Urban	Non LPG
549		Rich	Some form of education	Urban	Non LPG
550		Poor	Some form of education	Urban	Non LPG
551		Poor	Some form of education	Urban	Non LPG
552		Poor	Some form of education	Urban	Non LPG
553		Poor	Some form of education	Urban	Non LPG
554		Rich	Some form of education	Urban	Non LPG
555		Rich	Some form of education	Urban	Non LPG
556		Poor	Some form of education	Urban	Non LPG
557		Poor	Some form of education	Urban	Non LPG
558		Poor	Some form of education	Urban	Non LPG
559		Poor	Some form of education	Urban	Non LPG
560		Poor	Some form of education	Urban	Non LPG
561		Poor	Some form of education	Urban	Non LPG
562		Rich	Some form of education	Urban	Non LPG
563		Poor	Some form of education	Urban	Non LPG
564		Poor	Some form of education	Urban	Non LPG
565		Poor	Some form of education	Urban	Non LPG
566		Rich	Some form of education	Urban	Non LPG
567		Rich	Some form of education	Urban	Non LPG
568		Rich	Some form of education	Urban	Non LPG
569		Poor	Some form of education	Urban	Non LPG
570		Poor	Some form of education	Urban	Non LPG
571		Poor	Some form of education	Urban	Non LPG
572		Poor	Some form of education	Urban	Non LPG
573		Poor	Some form of education	Urban	Non LPG
574		Poor	Some form of education	Urban	Non LPG
575		Poor	Some form of education	Urban	Non LPG
576		Poor	Some form of education	Urban	Non LPG
577		Poor	Some form of education	Urban	Non LPG
578		Poor	Some form of education	Urban	Non LPG
579		Rich	Some form of education	Urban	Non LPG
580		Rich	Some form of education	Urban	Non LPG
581		Rich	Some form of education	Urban	Non LPG
582		Poor	Some form of education	Urban	Non LPG
583		Rich	Some form of education	Urban	Non LPG
584		Rich	Some form of education	Urban	Non LPG
585		Rich	Some form of education	Urban	Non LPG
586		Poor	Some form of education	Urban	Non LPG
587		Rich	Some form of education	Urban	Non LPG
588		Rich	Some form of education	Urban	Non LPG
589		Rich	Some form of education	Urban	Non LPG
590		Rich	Some form of education	Urban	Non LPG
591		Rich	Some form of education	Urban	Non LPG
592		Rich	Some form of education	Urban	Non LPG
593		Poor	Some form of education	Urban	Non LPG
594		Poor	Some form of education	Urban	Non LPG
595		Rich	Some form of education	Urban	Non LPG
596		Rich	Some form of education	Urban	Non LPG
597		Poor	Some form of education	Urban	Non LPG
598		Poor	Some form of education	Urban	Non LPG
599		Rich	Some form of education	Urban	Non LPG
600		Rich	Some form of education	Urban	Non LPG
601		Rich	Some form of education	Urban	Non LPG
602		Poor	Some form of education	Urban	Non LPG
603		Poor	Some form of education	Urban	Non LPG
604		Poor	Some form of education	Urban	Non LPG
605		Poor	Some form of education	Urban	Non LPG
606		Poor	Some form of education	Urban	Non LPG
607		Poor	Some form of education	Urban	Non LPG
608		Rich	Some form of education	Urban	Non LPG
609		Poor	Some form of education	Urban	Non LPG
610		Poor	Some form of education	Urban	Non LPG
611		Poor	Some form of education	Urban	Non LPG
612		Poor	Some form of education	Urban	Non LPG
613		Poor	Some form of education	Urban	Non LPG
614		Poor	Some form of education	Urban	Non LPG
615		Poor	Some form of education	Urban	Non LPG
616		Rich	Some form of education	Urban	Non LPG
617		Rich	Some form of education	Urban	Non LPG
618		Rich	Some form of education	Urban	Non LPG
619		Rich	Some form of education	Urban	Non LPG
620		Rich	Some form of education	Urban	Non LPG
621		Poor	Some form of education	Urban	Non LPG
622		Poor	Some form of education	Urban	Non LPG
623		Poor	Some form of education	Urban	Non LPG
624		Poor	Some form of education	Urban	Non LPG
625		Poor	Some form of education	Urban	Non LPG
626		Rich	Some form of education	Urban	Non LPG
627		Rich	Some form of education	Urban	Non LPG
628		Poor	Some form of education	Urban	Non LPG
629		Poor	Some form of education	Urban	Non LPG
630		Poor	Some form of education	Urban	Non LPG
631		Rich	Some form of education	Urban	Non LPG
632		Rich	Some form of education	Urban	Non LPG
633		Poor	Some form of education	Urban	Non LPG
634		Poor	Some form of education	Urban	Non LPG
635		Poor	Some form of education	Urban	Non LPG
636		Poor	Some form of education	Urban	Non LPG
637		Poor	Some form of education	Urban	Non LPG
638		Rich	Some form of education	Urban	Non LPG
639		Poor	Some form of education	Urban	Non LPG
640		Rich	Some form of education	Urban	Non LPG
641		Rich	Some form of education	Urban	Non LPG
642		Rich	Some form of education	Urban	Non LPG
643		Poor	Some form of education	Urban	Non LPG
644		Poor	Some form of education	Urban	Non LPG
645		Poor	Some form of education	Urban	Non LPG
646		Poor	Some form of education	Urban	Non LPG
647		Poor	Some form of education	Urban	Non LPG
648		Poor	Some form of education	Urban	Non LPG
649		Poor	Some form of education	Urban	Non LPG
650		Poor	Some form of education	Urban	Non LPG
651		Poor	Some form of education	Urban	Non LPG
652		Poor	Some form of education	Urban	Non LPG
653		Poor	Some form of education	Urban	Non LPG
654		Rich	Some form of education	Urban	Non LPG
655		Rich	Some form of education	Urban	Non LPG
656		Poor	Some form of education	Urban	Non LPG
657		Poor	Some form of education	Urban	Non LPG
658		Rich	Some form of education	Urban	Non LPG
659		Rich	Some form of education	Urban	Non LPG
660		Rich	Some form of education	Urban	Non LPG
661		Rich	Some form of education	Urban	Non LPG
662		Rich	Some form of education	Urban	Non LPG
663		Rich	Some form of education	Urban	Non LPG
664		Rich	Some form of education	Urban	Non LPG
665		Poor	Some form of education	Urban	Non LPG
666		Poor	Some form of education	Urban	Non LPG
667		Rich	Some form of education	Urban	Non LPG
668		Poor	Some form of education	Urban	Non LPG
669		Rich	Some form of education	Urban	Non LPG
670		Rich	Some form of education	Urban	Non LPG
671		Rich	Some form of education	Urban	Non LPG
672		Rich	Some form of education	Urban	Non LPG
673		Rich	Some form of education	Urban	Non LPG
674		Rich	Some form of education	Urban	Non LPG
675		Rich	Some form of education	Urban	Non LPG
676		Rich	Some form of education	Urban	Non LPG
677		Rich	Some form of education	Urban	Non LPG
678		Rich	Some form of education	Urban	Non LPG
679		Rich	Some form of education	Urban	Non LPG
680		Rich	Some form of education	Urban	Non LPG
681		Rich	Some form of education	Urban	Non LPG
682		Rich	Some form of education	Urban	Non LPG
683		Rich	Some form of education	Urban	Non LPG
684		Rich	Some form of education	Urban	Non LPG
685		Rich	Some form of education	Urban	Non LPG
686		Poor	Some form of education	Urban	Non LPG
687		Poor	Some form of education	Urban	Non LPG
688		Poor	Some form of education	Urban	Non LPG
689		Poor	Some form of education	Urban	Non LPG
690		Rich	Some form of education	Urban	Non LPG
691		Rich	Some form of education	Urban	Non LPG
692		Poor	Some form of education	Urban	Non LPG
693		Poor	Some form of education	Urban	Non LPG
694		Poor	Some form of education	Urban	Non LPG
695		Poor	Some form of education	Urban	Non LPG
696		Poor	Some form of education	Urban	Non LPG
697		Poor	Some form of education	Urban	Non LPG
698		Poor	Some form of education	Urban	Non LPG
699		Rich	Some form of education	Urban	Non LPG
700		Rich	Some form of education	Urban	Non LPG
701		Poor	Some form of education	Urban	Non LPG
702		Poor	Some form of education	Urban	Non LPG
703		Poor	Some form of education	Urban	Non LPG
704		Poor	Some form of education	Urban	Non LPG
705		Rich	Some form of education	Urban	Non LPG
706		Rich	Some form of education	Urban	Non LPG
707		Rich	Some form of education	Urban	Non LPG
708		Rich	Some form of education	Urban	Non LPG
709		Rich	Some form of education	Urban	Non LPG
710		Rich	Some form of education	Urban	Non LPG
711		Rich	Some form of education	Urban	Non LPG
712		Rich	Some form of education	Urban	Non LPG
713		Rich	Some form of education	Urban	Non LPG
714		Rich	Some form of education	Urban	Non LPG
715		Poor	Some form of education	Urban	Non LPG
716		Poor	Some form of education	Urban	Non LPG
717		Poor	Some form of education	Urban	Non LPG
718		Rich	Some form of education	Urban	Non LPG
719		Poor	Some form of education	Urban	Non LPG
720		Poor	Some form of education	Urban	Non LPG
721		Rich	Some form of education	Urban	Non LPG
722		Poor	Some form of education	Urban	Non LPG
723		Rich	Some form of education	Urban	Non LPG
724		Rich	Some form of education	Urban	Non LPG
725		Poor	Some form of education	Urban	Non LPG
726		Poor	Some form of education	Urban	Non LPG
727		Poor	Some form of education	Urban	Non LPG
728		Poor	Some form of education	Urban	Non LPG
729		Poor	Some form of education	Urban	Non LPG
730		Poor	Some form of education	Urban	Non LPG
731		Poor	Some form of education	Urban	Non LPG
732		Poor	Some form of education	Urban	Non LPG
733		Poor	Some form of education	Urban	Non LPG
734		Poor	Some form of education	Urban	Non LPG
735		Poor	Some form of education	Urban	Non LPG
736		Rich	Some form of education	Urban	Non LPG
737		Rich	Some form of education	Urban	Non LPG
738		Rich	Some form of education	Urban	Non LPG
739		Rich	Some form of education	Urban	Non LPG
740		Rich	Some form of education	Urban	Non LPG
741		Rich	Some form of education	Urban	Non LPG
742		Rich	Some form of education	Urban	Non LPG
743		Rich	Some form of education	Urban	Non LPG
744		Poor	Some form of education	Urban	Non LPG
745		Poor	Some form of education	Urban	Non LPG
746		Rich	Some form of education	Urban	Non LPG
747		Rich	Some form of education	Urban	Non LPG
748		Poor	Some form of education	Urban	Non LPG
749		Poor	Some form of education	Urban	Non LPG
750		Rich	Some form of education	Urban	Non LPG
751		Poor	Some form of education	Urban	Non LPG
752		Rich	Some form of education	Urban	Non LPG
753		Rich	Some form of education	Urban	Non LPG
754		Rich	Some form of education	Urban	Non LPG
755		Poor	Some form of education	Urban	Non LPG
756		Poor	Some form of education	Urban	Non LPG
757		Rich	Some form of education	Urban	Non LPG
758		Rich	Some form of education	Urban	Non LPG
759		Poor	Some form of education	Urban	Non LPG
760		Poor	Some form of education	Urban	Non LPG
761		Poor	Some form of education	Urban	Non LPG
762		Poor	Some form of education	Urban	Non LPG
763		Poor	Some form of education	Urban	Non LPG
764		Poor	Some form of education	Urban	Non LPG
765		Poor	Some form of education	Urban	Non LPG
766		Rich	Some form of education	Urban	Non LPG
767		Rich	Some form of education	Urban	Non LPG
768		Rich	Some form of education	Urban	Non LPG
769		Rich	Some form of education	Urban	Non LPG
770		Rich	Some form of education	Urban	Non LPG
771		Poor	Some form of education	Urban	Non LPG
772		Poor	Some form of education	Urban	Non LPG
773		Poor	Some form of education	Urban	Non LPG
774		Poor	Some form of education	Urban	Non LPG
775		Poor	Some form of education	Urban	Non LPG
776		Poor	Some form of education	Urban	Non LPG
777		Poor	Some form of education	Urban	Non LPG
778		Poor	Some form of education	Urban	Non LPG
779		Poor	Some form of education	Urban	Non LPG
780		Poor	Some form of education	Urban	Non LPG
781		Poor	Some form of education	Urban	Non LPG
782		Poor	Some form of education	Urban	Non LPG
783		Poor	Some form of education	Urban	Non LPG
784		Poor	Some form of education	Urban	Non LPG
785		Poor	Some form of education	Urban	Non LPG
786		Poor	Some form of education	Urban	Non LPG
787		Poor	Some form of education	Urban	Non LPG
788		Poor	Some form of education	Urban	Non LPG
789		Poor	Some form of education	Urban	Non LPG
790		Poor	Some form of education	Urban	Non LPG
791		Poor	Some form of education	Urban	Non LPG
792		Poor	Some form of education	Urban	Non LPG
793		Poor	Some form of education	Urban	Non LPG
794		Poor	Some form of education	Urban	Non LPG
795		Poor	Some form of education	Urban	Non LPG
796		Poor	Some form of education	Urban	Non LPG
797		Poor	Some form of education	Urban	Non LPG
798		Poor	Some form of education	Urban	Non LPG
799		Poor	Some form of education	Urban	Non LPG
800		Poor	Some form of education	Urban	Non LPG
801		Poor	Some form of education	Urban	Non LPG
802		Poor	Some form of education	Urban	Non LPG
803		Poor	Some form of education	Urban	Non LPG
804		Poor	Some form of education	Urban	Non LPG
805		Poor	Some form of education	Urban	Non LPG
806		Poor	Some form of education	Urban	Non LPG
807		Poor	Some form of education	Urban	Non LPG
808		Poor	Some form of education	Urban	Non LPG
809		Poor	Some form of education	Urban	Non LPG
810		Poor	Some form of education	Urban	Non LPG
811		Poor	Some form of education	Urban	Non LPG
812		Poor	Some form of education	Urban	Non LPG
813		Rich	Some form of education	Urban	Non LPG
814		Rich	Some form of education	Urban	Non LPG
815		Rich	Some form of education	Urban	Non LPG
816		Poor	Some form of education	Urban	Non LPG
817		Poor	Some form of education	Urban	Non LPG
818		Rich	Some form of education	Urban	Non LPG
819		Poor	Some form of education	Urban	Non LPG
820		Poor	Some form of education	Urban	Non LPG
821		Poor	Some form of education	Urban	Non LPG
822		Poor	Some form of education	Urban	Non LPG
823		Poor	Some form of education	Urban	Non LPG
824		Poor	Some form of education	Urban	Non LPG
825		Poor	Some form of education	Urban	Non LPG
826		Rich	Some form of education	Urban	Non LPG
827		Rich	Some form of education	Urban	Non LPG
828		Poor	Some form of education	Urban	Non LPG
829		Poor	Some form of education	Urban	Non LPG
830		Rich	Some form of education	Urban	Non LPG
831		Rich	Some form of education	Urban	Non LPG
832		Rich	Some form of education	Urban	Non LPG
833		Poor	Some form of education	Urban	Non LPG
834		Poor	Some form of education	Urban	Non LPG
835		Rich	Some form of education	Urban	Non LPG
836		Rich	Some form of education	Urban	Non LPG
837		Poor	Some form of education	Urban	Non LPG
838		Poor	Some form of education	Urban	Non LPG
839		Poor	Some form of education	Urban	Non LPG
840		Rich	Some form of education	Urban	Non LPG
841		Rich	Some form of education	Urban	Non LPG
842		Poor	Some form of education	Urban	Non LPG
843		Poor	Some form of education	Urban	Non LPG
844		Poor	Some form of education	Urban	Non LPG
845		Rich	Some form of education	Urban	Non LPG
846		Rich	Some form of education	Urban	Non LPG
847		Poor	Some form of education	Urban	Non LPG
848		Poor	Some form of education	Urban	Non LPG
849		Rich	Some form of education	Urban	Non LPG
850		Rich	Some form of education	Urban	Non LPG
851		Rich	Some form of education	Urban	Non LPG
852		Poor	Some form of education	Urban	Non LPG
853		Poor	Some form of education	Urban	Non LPG
854		Poor	Some form of education	Urban	Non LPG
855		Poor	Some form of education	Urban	Non LPG
856		Poor	Some form of education	Urban	Non LPG
857		Poor	Some form of education	Urban	Non LPG
858		Poor	Some form of education	Urban	Non LPG
859		Poor	Some form of education	Urban	Non LPG
860		Poor	Some form of education	Urban	Non LPG
861		Poor	Some form of education	Urban	Non LPG
862		Poor	Some form of education	Urban	Non LPG
863		Poor	Some form of education	Urban	Non LPG
864		Poor	Some form of education	Urban	Non LPG
865		Poor	Some form of education	Urban	Non LPG
866		Poor	Some form of education	Urban	Non LPG
867		Poor	Some form of education	Urban	Non LPG
868		Poor	Some form of education	Urban	Non LPG
869		Poor	Some form of education	Urban	Non LPG
870		Rich	Some form of education	Urban	Non LPG
871		Rich	Some form of education	Urban	Non LPG
872		Rich	Some form of education	Urban	Non LPG
873		Rich	Some form of education	Urban	Non LPG
874		Rich	Some form of education	Urban	Non LPG
875		Rich	Some form of education	Urban	Non LPG
876		Rich	Some form of education	Urban	Non LPG
877		Rich	Some form of education	Urban	Non LPG
878		Rich	Some form of education	Urban	Non LPG
879		Poor	Some form of education	Urban	Non LPG
880		Poor	Some form of education	Urban	Non LPG
881		Poor	Some form of education	Urban	Non LPG
882		Poor	Some form of education	Urban	Non LPG
883		Poor	Some form of education	Urban	Non LPG
884		Rich	Some form of education	Urban	Non LPG
885		Rich	Some form of education	Urban	Non LPG
886		Rich	Some form of education	Urban	Non LPG
887		Rich	Some form of education	Urban	Non LPG
888		Poor	Some form of education	Urban	Non LPG
889		Poor	Some form of education	Urban	Non LPG
890		Rich	Some form of education	Urban	Non LPG
891		Poor	Some form of education	Urban	Non LPG
892		Poor	Some form of education	Urban	Non LPG
893		Poor	Some form of education	Urban	Non LPG
894		Poor	Some form of education	Urban	Non LPG
895		Poor	Some form of education	Urban	Non LPG
896		Poor	Some form of education	Urban	Non LPG
897		Poor	Some form of education	Urban	Non LPG
898		Poor	Some form of education	Urban	Non LPG
899		Poor	Some form of education	Urban	Non LPG
900		Rich	Some form of education	Urban	Non LPG
901		Poor	Some form of education	Urban	Non LPG
902		Poor	Some form of education	Urban	Non LPG
903		Poor	Some form of education	Urban	Non LPG
904		Poor	Some form of education	Urban	Non LPG
905		Poor	Some form of education	Urban	Non LPG
906		Rich	Some form of education	Urban	Non LPG
907		Poor	Some form of education	Urban	Non LPG
908		Poor	Some form of education	Urban	Non LPG
909		Poor	Some form of education	Urban	Non LPG
910		Poor	Some form of education	Urban	Non LPG
911		Poor	Some form of education	Urban	Non LPG
912		Poor	Some form of education	Urban	Non LPG
913		Poor	Some form of education	Urban	Non LPG
914		Poor	Some form of education	Urban	Non LPG
915		Rich	Some form of education	Urban	Non LPG
916		Rich	Some form of education	Urban	Non LPG
917		Poor	Some form of education	Urban	Non LPG
918		Poor	Some form of education	Urban	Non LPG
919		Poor	Some form of education	Urban	Non LPG
920		Poor	Some form of education	Urban	Non LPG
921		Poor	Some form of education	Urban	Non LPG
922		Poor	Some form of education	Urban	Non LPG
923		Poor	Some form of education	Urban	Non LPG
924		Poor	Some form of education	Urban	Non LPG
925		Poor	Some form of education	Urban	Non LPG
926		Poor	Some form of education	Urban	Non LPG
927		Rich	Some form of education	Urban	Non LPG
928		Poor	Some form of education	Urban	Non LPG
929		Rich	Some form of education	Urban	Non LPG
930		Poor	Some form of education	Urban	Non LPG
931		Poor	Some form of education	Urban	Non LPG
932		Rich	Some form of education	Urban	Non LPG
933		Poor	Some form of education	Urban	Non LPG
934		Poor	Some form of education	Urban	Non LPG
935		Rich	Some form of education	Urban	Non LPG
936		Rich	Some form of education	Urban	Non LPG
937		Rich	Some form of education	Urban	Non LPG
938		Rich	Some form of education	Urban	Non LPG
939		Poor	Some form of education	Urban	Non LPG
940		Poor	Some form of education	Urban	Non LPG
941		Rich	Some form of education	Urban	Non LPG
942		Rich	Some form of education	Urban	Non LPG
943		Poor	Some form of education	Urban	Non LPG
944		Poor	Some form of education	Urban	Non LPG
945		Poor	Some form of education	Urban	Non LPG
946		Poor	Some form of education	Urban	Non LPG
947		Poor	Some form of education	Urban	Non LPG
948		Poor	Some form of education	Urban	Non LPG
949		Poor	Some form of education	Urban	Non LPG
950		Poor	Some form of education	Urban	Non LPG
951		Rich	Some form of education	Urban	Non LPG
952		Rich	Some form of education	Urban	Non LPG
953		Poor	Some form of education	Urban	Non LPG
954		Rich	Some form of education	Urban	Non LPG
955		Poor	Some form of education	Urban	Non LPG
956		Rich	Some form of education	Rural	LPG
957		Rich	Some form of education	Rural	LPG
958		Rich	Some form of education	Rural	LPG
959		Rich	Some form of education	Rural	LPG
960		Rich	Some form of education	Rural	LPG
961		Rich	Some form of education	Rural	LPG
962		Rich	Some form of education	Rural	LPG
963		Rich	Some form of education	Rural	LPG
964		Rich	Some form of education	Rural	LPG
965		Rich	Some form of education	Rural	LPG
966		Rich	Some form of education	Rural	LPG
967		Rich	Some form of education	Rural	LPG
968		Rich	Some form of education	Rural	LPG
969		Poor	Some form of education	Rural	LPG
970		Rich	Some form of education	Rural	LPG
971		Rich	Some form of education	Rural	LPG
972		Rich	Some form of education	Rural	LPG
973		Rich	Some form of education	Rural	LPG
974		Rich	Some form of education	Rural	LPG
975		Poor	Some form of education	Rural	LPG
976		Rich	Some form of education	Rural	LPG
977		Rich	Some form of education	Rural	LPG
978		Rich	Some form of education	Rural	LPG
979		Rich	Some form of education	Rural	LPG
980		Rich	Some form of education	Rural	LPG
981		Rich	Some form of education	Rural	LPG
982		Poor	Some form of education	Rural	LPG
983		Rich	Some form of education	Rural	LPG
984		Rich	Some form of education	Rural	LPG
985		Rich	Some form of education	Rural	LPG
986		Rich	Some form of education	Rural	LPG
987		Rich	Some form of education	Rural	LPG
988		Rich	Some form of education	Rural	LPG
989		Rich	Some form of education	Rural	LPG
990		Rich	Some form of education	Rural	LPG
991		Rich	Some form of education	Rural	LPG
992		Rich	Some form of education	Rural	LPG
993		Rich	Some form of education	Rural	LPG
994		Rich	Some form of education	Rural	LPG
995		Poor	Some form of education	Rural	LPG
996		Poor	Some form of education	Rural	LPG
997		Rich	Some form of education	Rural	LPG
998		Rich	Some form of education	Rural	LPG
999		Rich	Some form of education	Rural	LPG
1000		Rich	Some form of education	Rural	LPG
1001		Rich	Some form of education	Rural	LPG
1002		Poor	Some form of education	Rural	LPG
1003		Poor	Some form of education	Rural	LPG
1004		Rich	Some form of education	Rural	LPG
1005		Rich	Some form of education	Rural	LPG
1006		Rich	Some form of education	Rural	LPG
1007		Rich	Some form of education	Rural	LPG
1008		Rich	Some form of education	Rural	LPG
1009		Rich	Some form of education	Rural	LPG
1010		Rich	Some form of education	Rural	LPG
1011		Rich	Some form of education	Rural	LPG
1012		Rich	Some form of education	Rural	LPG
1013		Rich	Some form of education	Rural	LPG
1014		Rich	Some form of education	Rural	LPG
1015		Rich	Some form of education	Rural	LPG
1016		Rich	Some form of education	Rural	LPG
1017		Rich	Some form of education	Rural	LPG
1018		Rich	Some form of education	Rural	LPG
1019		Rich	Some form of education	Rural	LPG
1020		Rich	Some form of education	Rural	LPG
1021		Rich	Some form of education	Rural	LPG
1022		Poor	Some form of education	Rural	LPG
1023		Rich	Some form of education	Rural	LPG
1024		Rich	Some form of education	Rural	LPG
1025		Rich	Some form of education	Rural	LPG
1026		Rich	Some form of education	Rural	LPG
1027		Rich	Some form of education	Rural	LPG
1028		Rich	Some form of education	Rural	LPG
1029		Rich	Some form of education	Rural	LPG
1030		Rich	Some form of education	Rural	LPG
1031		Rich	Some form of education	Rural	LPG
1032		Rich	Some form of education	Rural	LPG
1033		Rich	Some form of education	Rural	LPG
1034		Rich	Some form of education	Rural	LPG
1035		Rich	Some form of education	Rural	LPG
1036		Rich	Some form of education	Rural	LPG
1037		Rich	Some form of education	Rural	LPG
1038		Rich	Some form of education	Rural	LPG
1039		Poor	Some form of education	Rural	LPG
1040		Poor	Some form of education	Rural	LPG
1041		Poor	Some form of education	Rural	LPG
1042		Poor	Some form of education	Rural	Non LPG
1043		Poor	Some form of education	Rural	Non LPG
1044		Poor	Some form of education	Rural	Non LPG
1045		Rich	Some form of education	Rural	Non LPG
1046		Rich	Some form of education	Rural	Non LPG
1047		Poor	Some form of education	Rural	Non LPG
1048		Poor	Some form of education	Rural	Non LPG
1049		Poor	Some form of education	Rural	Non LPG
1050		Rich	Some form of education	Rural	Non LPG
1051		Rich	Some form of education	Rural	Non LPG
1052		Poor	Some form of education	Rural	Non LPG
1053		Poor	Some form of education	Rural	Non LPG
1054		Poor	Some form of education	Rural	Non LPG
1055		Poor	Some form of education	Rural	Non LPG
1056		Poor	Some form of education	Rural	Non LPG
1057		Poor	Some form of education	Rural	Non LPG
1058		Poor	Some form of education	Rural	Non LPG
1059		Poor	Some form of education	Rural	Non LPG
1060		Poor	Some form of education	Rural	Non LPG
1061		Poor	Some form of education	Rural	Non LPG
1062		Poor	Some form of education	Rural	Non LPG
1063		Poor	Some form of education	Rural	Non LPG
1064		Rich	Some form of education	Rural	Non LPG
1065		Rich	Some form of education	Rural	Non LPG
1066		Poor	Some form of education	Rural	Non LPG
1067		Rich	Some form of education	Rural	Non LPG
1068		Poor	Some form of education	Rural	Non LPG
1069		Poor	Some form of education	Rural	Non LPG
1070		Rich	Some form of education	Rural	Non LPG
1071		Poor	Some form of education	Rural	Non LPG
1072		Poor	Some form of education	Rural	Non LPG
1073		Poor	Some form of education	Rural	Non LPG
1074		Rich	Some form of education	Rural	Non LPG
1075		Poor	Some form of education	Rural	Non LPG
1076		Poor	Some form of education	Rural	Non LPG
1077		Poor	Some form of education	Rural	Non LPG
1078		Poor	Some form of education	Rural	Non LPG
1079		Rich	Some form of education	Rural	Non LPG
1080		Rich	Some form of education	Rural	Non LPG
1081		Rich	Some form of education	Rural	Non LPG
1082		Poor	Some form of education	Rural	Non LPG
1083		Rich	Some form of education	Rural	Non LPG
1084		Poor	Some form of education	Rural	Non LPG
1085		Rich	Some form of education	Rural	Non LPG
1086		Poor	Some form of education	Rural	Non LPG
1087		Rich	Some form of education	Rural	Non LPG
1088		Poor	Some form of education	Rural	Non LPG
1089		Poor	Some form of education	Rural	Non LPG
1090		Poor	Some form of education	Rural	Non LPG
1091		Poor	Some form of education	Rural	Non LPG
1092		Poor	Some form of education	Rural	Non LPG
1093		Rich	Some form of education	Rural	Non LPG
1094		Poor	Some form of education	Rural	Non LPG
1095		Poor	Some form of education	Rural	Non LPG
1096		Poor	Some form of education	Rural	Non LPG
1097		Poor	Some form of education	Rural	Non LPG
1098		Poor	Some form of education	Rural	Non LPG
1099		Poor	Some form of education	Rural	Non LPG
1100		Poor	Some form of education	Rural	Non LPG
1101		Poor	Some form of education	Rural	Non LPG
1102		Poor	Some form of education	Rural	Non LPG
1103		Poor	Some form of education	Rural	Non LPG
1104		Poor	Some form of education	Rural	Non LPG
1105		Poor	Some form of education	Rural	Non LPG
1106		Poor	Some form of education	Rural	Non LPG
1107		Poor	Some form of education	Rural	Non LPG
1108		Poor	Some form of education	Rural	Non LPG
1109		Poor	Some form of education	Rural	Non LPG
1110		Poor	Some form of education	Rural	Non LPG
1111		Poor	Some form of education	Rural	Non LPG
1112		Poor	Some form of education	Rural	Non LPG
1113		Poor	Some form of education	Rural	Non LPG
1114		Poor	Some form of education	Rural	Non LPG
1115		Poor	Some form of education	Rural	Non LPG
1116		Poor	Some form of education	Rural	Non LPG
1117		Poor	Some form of education	Rural	Non LPG
1118		Poor	Some form of education	Rural	Non LPG
1119		Poor	Some form of education	Rural	Non LPG
1120		Poor	Some form of education	Rural	Non LPG
1121		Poor	Some form of education	Rural	Non LPG
1122		Poor	Some form of education	Rural	Non LPG
1123		Poor	Some form of education	Rural	Non LPG
1124		Poor	Some form of education	Rural	Non LPG
1125		Rich	Some form of education	Rural	Non LPG
1126		Rich	Some form of education	Rural	Non LPG
1127		Rich	Some form of education	Rural	Non LPG
1128		Poor	Some form of education	Rural	Non LPG
1129		Poor	Some form of education	Rural	Non LPG
1130		Poor	Some form of education	Rural	Non LPG
1131		Poor	Some form of education	Rural	Non LPG
1132		Poor	Some form of education	Rural	Non LPG
1133		Poor	Some form of education	Rural	Non LPG
1134		Poor	Some form of education	Rural	Non LPG
1135		Poor	Some form of education	Rural	Non LPG
1136		Poor	Some form of education	Rural	Non LPG
1137		Poor	Some form of education	Rural	Non LPG
1138		Poor	Some form of education	Rural	Non LPG
1139		Poor	Some form of education	Rural	Non LPG
1140		Poor	Some form of education	Rural	Non LPG
1141		Poor	Some form of education	Rural	Non LPG
1142		Poor	Some form of education	Rural	Non LPG
1143		Poor	Some form of education	Rural	Non LPG
1144		Poor	Some form of education	Rural	Non LPG
1145		Poor	Some form of education	Rural	Non LPG
1146		Poor	Some form of education	Rural	Non LPG
1147		Poor	Some form of education	Rural	Non LPG
1148		Poor	Some form of education	Rural	Non LPG
1149		Poor	Some form of education	Rural	Non LPG
1150		Poor	Some form of education	Rural	Non LPG
1151		Poor	Some form of education	Rural	Non LPG
1152		Poor	Some form of education	Rural	Non LPG
1153		Poor	Some form of education	Rural	Non LPG
1154		Poor	Some form of education	Rural	Non LPG
1155		Poor	Some form of education	Rural	Non LPG
1156		Poor	Some form of education	Rural	Non LPG
1157		Poor	Some form of education	Rural	Non LPG
1158		Rich	Some form of education	Rural	Non LPG
1159		Poor	Some form of education	Rural	Non LPG
1160		Poor	Some form of education	Rural	Non LPG
1161		Poor	Some form of education	Rural	Non LPG
1162		Poor	Some form of education	Rural	Non LPG
1163		Poor	Some form of education	Rural	Non LPG
1164		Poor	Some form of education	Rural	Non LPG
1165		Poor	Some form of education	Rural	Non LPG
1166		Poor	Some form of education	Rural	Non LPG
1167		Poor	Some form of education	Rural	Non LPG
1168		Poor	Some form of education	Rural	Non LPG
1169		Poor	Some form of education	Rural	Non LPG
1170		Poor	Some form of education	Rural	Non LPG
1171		Poor	Some form of education	Rural	Non LPG
1172		Poor	Some form of education	Rural	Non LPG
1173		Poor	Some form of education	Rural	Non LPG
1174		Rich	Some form of education	Rural	Non LPG
1175		Poor	Some form of education	Rural	Non LPG
1176		Poor	Some form of education	Rural	Non LPG
1177		Poor	Some form of education	Rural	Non LPG
1178		Poor	Some form of education	Rural	Non LPG
1179		Poor	Some form of education	Rural	Non LPG
1180		Poor	Some form of education	Rural	Non LPG
1181		Rich	Some form of education	Rural	Non LPG
1182		Poor	Some form of education	Rural	Non LPG
1183		Poor	Some form of education	Rural	Non LPG
1184		Poor	Some form of education	Rural	Non LPG
1185		Poor	Some form of education	Rural	Non LPG
1186		Poor	Some form of education	Rural	Non LPG
1187		Poor	Some form of education	Rural	Non LPG
1188		Poor	Some form of education	Rural	Non LPG
1189		Poor	Some form of education	Rural	Non LPG
1190		Poor	Some form of education	Rural	Non LPG
1191		Poor	Some form of education	Rural	Non LPG
1192		Poor	Some form of education	Rural	Non LPG
1193		Poor	Some form of education	Rural	Non LPG
1194		Poor	Some form of education	Rural	Non LPG
1195		Poor	Some form of education	Rural	Non LPG
1196		Poor	Some form of education	Rural	Non LPG
1197		Poor	Some form of education	Rural	Non LPG
1198		Poor	Some form of education	Rural	Non LPG
1199		Poor	Some form of education	Rural	Non LPG
1200		Poor	Some form of education	Rural	Non LPG
1201		Poor	Some form of education	Rural	Non LPG
1202		Poor	Some form of education	Rural	Non LPG
1203		Poor	Some form of education	Rural	Non LPG
1204		Poor	Some form of education	Rural	Non LPG
1205		Poor	Some form of education	Rural	Non LPG
1206		Poor	Some form of education	Rural	Non LPG
1207		Poor	Some form of education	Rural	Non LPG
1208		Poor	Some form of education	Rural	Non LPG
1209		Poor	Some form of education	Rural	Non LPG
1210		Poor	Some form of education	Rural	Non LPG
1211		Poor	Some form of education	Rural	Non LPG
1212		Poor	Some form of education	Rural	Non LPG
1213		Poor	Some form of education	Rural	Non LPG
1214		Poor	Some form of education	Rural	Non LPG
1215		Poor	Some form of education	Rural	Non LPG
1216		Poor	Some form of education	Rural	Non LPG
1217		Poor	Some form of education	Rural	Non LPG
1218		Poor	Some form of education	Rural	Non LPG
1219		Poor	Some form of education	Rural	Non LPG
1220		Poor	Some form of education	Rural	Non LPG
1221		Rich	Some form of education	Rural	Non LPG
1222		Rich	Some form of education	Rural	Non LPG
1223		Rich	Some form of education	Rural	Non LPG
1224		Rich	Some form of education	Rural	Non LPG
1225		Poor	Some form of education	Rural	Non LPG
1226		Rich	Some form of education	Rural	Non LPG
1227		Poor	Some form of education	Rural	Non LPG
1228		Poor	Some form of education	Rural	Non LPG
1229		Poor	Some form of education	Rural	Non LPG
1230		Poor	Some form of education	Rural	Non LPG
1231		Poor	Some form of education	Rural	Non LPG
1232		Poor	Some form of education	Rural	Non LPG
1233		Poor	Some form of education	Rural	Non LPG
1234		Poor	Some form of education	Rural	Non LPG
1235		Poor	Some form of education	Rural	Non LPG
1236		Poor	Some form of education	Rural	Non LPG
1237		Poor	Some form of education	Rural	Non LPG
1238		Poor	Some form of education	Rural	Non LPG
1239		Rich	Some form of education	Rural	Non LPG
1240		Rich	Some form of education	Rural	Non LPG
1241		Poor	Some form of education	Rural	Non LPG
1242		Poor	Some form of education	Rural	Non LPG
1243		Poor	Some form of education	Rural	Non LPG
1244		Poor	Some form of education	Rural	Non LPG
1245		Poor	Some form of education	Rural	Non LPG
1246		Poor	Some form of education	Rural	Non LPG
1247		Poor	Some form of education	Rural	Non LPG
1248		Poor	Some form of education	Rural	Non LPG
1249		Poor	Some form of education	Rural	Non LPG
1250		Poor	Some form of education	Rural	Non LPG
1251		Poor	Some form of education	Rural	Non LPG
1252		Poor	Some form of education	Rural	Non LPG
1253		Poor	Some form of education	Rural	Non LPG
1254		Poor	Some form of education	Rural	Non LPG
1255		Poor	Some form of education	Rural	Non LPG
1256		Poor	Some form of education	Rural	Non LPG
1257		Poor	Some form of education	Rural	Non LPG
1258		Poor	Some form of education	Rural	Non LPG
1259		Poor	Some form of education	Rural	Non LPG
1260		Poor	Some form of education	Rural	Non LPG
1261		Poor	Some form of education	Rural	Non LPG
1262		Poor	Some form of education	Rural	Non LPG
1263		Poor	Some form of education	Rural	Non LPG
1264		Poor	Some form of education	Rural	Non LPG
1265		Poor	Some form of education	Rural	Non LPG
1266		Poor	Some form of education	Rural	Non LPG
1267		Poor	Some form of education	Rural	Non LPG
1268		Poor	Some form of education	Rural	Non LPG
1269		Poor	Some form of education	Rural	Non LPG
1270		Poor	Some form of education	Rural	Non LPG
1271		Poor	Some form of education	Rural	Non LPG
1272		Rich	Some form of education	Rural	Non LPG
1273		Poor	Some form of education	Rural	Non LPG
1274		Poor	Some form of education	Rural	Non LPG
1275		Poor	Some form of education	Rural	Non LPG
1276		Poor	Some form of education	Rural	Non LPG
1277		Poor	Some form of education	Rural	Non LPG
1278		Poor	Some form of education	Rural	Non LPG
1279		Poor	Some form of education	Rural	Non LPG
1280		Poor	Some form of education	Rural	Non LPG
1281		Poor	Some form of education	Rural	Non LPG
1282		Poor	Some form of education	Rural	Non LPG
1283		Poor	Some form of education	Rural	Non LPG
1284		Rich	Some form of education	Rural	Non LPG
1285		Rich	Some form of education	Rural	Non LPG
1286		Poor	Some form of education	Rural	Non LPG
1287		Poor	Some form of education	Rural	Non LPG
1288		Poor	Some form of education	Rural	Non LPG
1289		Poor	Some form of education	Rural	Non LPG
1290		Poor	Some form of education	Rural	Non LPG
1291		Poor	Some form of education	Rural	Non LPG
1292		Poor	Some form of education	Rural	Non LPG
1293		Poor	Some form of education	Rural	Non LPG
1294		Poor	Some form of education	Rural	Non LPG
1295		Poor	Some form of education	Rural	Non LPG
1296		Poor	Some form of education	Rural	Non LPG
1297		Poor	Some form of education	Rural	Non LPG
1298		Poor	Some form of education	Rural	Non LPG
1299		Poor	Some form of education	Rural	Non LPG
1300		Poor	Some form of education	Rural	Non LPG
1301		Poor	Some form of education	Rural	Non LPG
1302		Poor	Some form of education	Rural	Non LPG
1303		Rich	Some form of education	Rural	Non LPG
1304		Poor	Some form of education	Rural	Non LPG
1305		Rich	Some form of education	Rural	Non LPG
1306		Poor	Some form of education	Rural	Non LPG
1307		Poor	Some form of education	Rural	Non LPG
1308		Poor	Some form of education	Rural	Non LPG
1309		Rich	Some form of education	Rural	Non LPG
1310		Rich	Some form of education	Rural	Non LPG
1311		Rich	Some form of education	Rural	Non LPG
1312		Poor	Some form of education	Rural	Non LPG
1313		Poor	Some form of education	Rural	Non LPG
1314		Poor	Some form of education	Rural	Non LPG
1315		Poor	Some form of education	Rural	Non LPG
1316		Poor	Some form of education	Rural	Non LPG
1317		Poor	Some form of education	Rural	Non LPG
1318		Poor	Some form of education	Rural	Non LPG
1319		Poor	Some form of education	Rural	Non LPG
1320		Poor	Some form of education	Rural	Non LPG
1321		Poor	Some form of education	Rural	Non LPG
1322		Poor	Some form of education	Rural	Non LPG
1323		Poor	Some form of education	Rural	Non LPG
1324		Rich	Some form of education	Rural	Non LPG
1325		Rich	Some form of education	Rural	Non LPG
1326		Poor	Some form of education	Rural	Non LPG
1327		Poor	Some form of education	Rural	Non LPG
1328		Poor	Some form of education	Rural	Non LPG
1329		Rich	Some form of education	Rural	Non LPG
1330		Rich	Some form of education	Rural	Non LPG
1331		Poor	Some form of education	Rural	Non LPG
1332		Poor	Some form of education	Rural	Non LPG
1333		Poor	Some form of education	Rural	Non LPG
1334		Poor	Some form of education	Rural	Non LPG
1335		Poor	Some form of education	Rural	Non LPG
1336		Poor	Some form of education	Rural	Non LPG
1337		Poor	Some form of education	Rural	Non LPG
1338		Poor	Some form of education	Rural	Non LPG
1339		Poor	Some form of education	Rural	Non LPG
1340		Poor	Some form of education	Rural	Non LPG
1341		Poor	Some form of education	Rural	Non LPG
1342		Poor	Some form of education	Rural	Non LPG
1343		Poor	Some form of education	Rural	Non LPG
1344		Poor	Some form of education	Rural	Non LPG
1345		Poor	Some form of education	Rural	Non LPG
1346		Poor	Some form of education	Rural	Non LPG
1347		Poor	Some form of education	Rural	Non LPG
1348		Poor	Some form of education	Rural	Non LPG
1349		Poor	Some form of education	Rural	Non LPG
1350		Poor	Some form of education	Rural	Non LPG
1351		Poor	Some form of education	Rural	Non LPG
1352		Poor	Some form of education	Rural	Non LPG
1353		Poor	Some form of education	Rural	Non LPG
1354		Poor	Some form of education	Rural	Non LPG
1355		Poor	Some form of education	Rural	Non LPG
1356		Poor	Some form of education	Rural	Non LPG
1357		Poor	Some form of education	Rural	Non LPG
1358		Poor	Some form of education	Rural	Non LPG
1359		Poor	Some form of education	Rural	Non LPG
1360		Poor	Some form of education	Rural	Non LPG
1361		Poor	Some form of education	Rural	Non LPG
1362		Poor	Some form of education	Rural	Non LPG
1363		Poor	Some form of education	Rural	Non LPG
1364		Poor	Some form of education	Rural	Non LPG
1365		Poor	Some form of education	Rural	Non LPG
1366		Poor	Some form of education	Rural	Non LPG
1367		Poor	Some form of education	Rural	Non LPG
1368		Poor	Some form of education	Rural	Non LPG
1369		Poor	Some form of education	Rural	Non LPG
1370		Poor	Some form of education	Rural	Non LPG
1371		Poor	Some form of education	Rural	Non LPG
1372		Poor	Some form of education	Rural	Non LPG
1373		Poor	Some form of education	Rural	Non LPG
1374		Poor	Some form of education	Rural	Non LPG
1375		Poor	Some form of education	Rural	Non LPG
1376		Poor	Some form of education	Rural	Non LPG
1377		Poor	Some form of education	Rural	Non LPG
1378		Poor	Some form of education	Rural	Non LPG
1379		Poor	Some form of education	Rural	Non LPG
1380		Poor	Some form of education	Rural	Non LPG
1381		Rich	Some form of education	Rural	Non LPG
1382		Poor	Some form of education	Rural	Non LPG
1383		Poor	Some form of education	Rural	Non LPG
1384		Poor	Some form of education	Rural	Non LPG
1385		Rich	Some form of education	Rural	Non LPG
1386		Rich	Some form of education	Rural	Non LPG
1387		Poor	Some form of education	Rural	Non LPG
1388		Poor	Some form of education	Rural	Non LPG
1389		Poor	Some form of education	Rural	Non LPG
1390		Poor	Some form of education	Rural	Non LPG
1391		Rich	Some form of education	Rural	Non LPG
1392		Rich	Some form of education	Rural	Non LPG
1393		Rich	Some form of education	Rural	Non LPG
1394		Poor	Some form of education	Rural	Non LPG
1395		Poor	Some form of education	Rural	Non LPG
1396		Poor	Some form of education	Rural	Non LPG
1397		Poor	Some form of education	Rural	Non LPG
1398		Poor	Some form of education	Rural	Non LPG
1399		Poor	Some form of education	Rural	Non LPG
1400		Poor	Some form of education	Rural	Non LPG
1401		Poor	Some form of education	Rural	Non LPG
1402		Poor	Some form of education	Rural	Non LPG
1403		Poor	Some form of education	Rural	Non LPG
1404		Poor	Some form of education	Rural	Non LPG
1405		Poor	Some form of education	Rural	Non LPG
1406		Poor	Some form of education	Rural	Non LPG
1407		Poor	Some form of education	Rural	Non LPG
1408		Poor	Some form of education	Rural	Non LPG
1409		Poor	Some form of education	Rural	Non LPG
1410		Poor	Some form of education	Rural	Non LPG
1411		Poor	Some form of education	Rural	Non LPG
1412		Poor	Some form of education	Rural	Non LPG
1413		Poor	Some form of education	Rural	Non LPG
1414		Poor	Some form of education	Rural	Non LPG
1415		Poor	Some form of education	Rural	Non LPG
1416		Poor	Some form of education	Rural	Non LPG
1417		Poor	Some form of education	Rural	Non LPG
1418		Poor	Some form of education	Rural	Non LPG
1419		Poor	Some form of education	Rural	Non LPG
1420		Poor	Some form of education	Rural	Non LPG
1421		Poor	Some form of education	Rural	Non LPG
1422		Rich	Some form of education	Rural	Non LPG
1423		Poor	Some form of education	Rural	Non LPG
1424		Poor	Some form of education	Rural	Non LPG
1425		Poor	Some form of education	Rural	Non LPG
1426		Poor	Some form of education	Rural	Non LPG
1427		Poor	Some form of education	Rural	Non LPG
1428		Poor	Some form of education	Rural	Non LPG
1429		Poor	Some form of education	Rural	Non LPG
1430		Poor	Some form of education	Rural	Non LPG
1431		Poor	Some form of education	Rural	Non LPG
1432		Poor	Some form of education	Rural	Non LPG
1433		Poor	Some form of education	Rural	Non LPG
1434		Poor	Some form of education	Rural	Non LPG
1435		Poor	Some form of education	Rural	Non LPG
1436		Poor	Some form of education	Rural	Non LPG
1437		Poor	Some form of education	Rural	Non LPG
1438		Poor	Some form of education	Rural	Non LPG
1439		Rich	Some form of education	Rural	Non LPG
1440		Rich	Some form of education	Rural	Non LPG
1441		Poor	Some form of education	Rural	Non LPG
1442		Poor	Some form of education	Rural	Non LPG
1443		Poor	Some form of education	Rural	Non LPG
1444		Poor	Some form of education	Rural	Non LPG
1445		Poor	Some form of education	Rural	Non LPG
1446		Poor	Some form of education	Rural	Non LPG
1447		Poor	Some form of education	Rural	Non LPG
1448		Poor	Some form of education	Rural	Non LPG
1449		Poor	Some form of education	Rural	Non LPG
1450		Rich	Some form of education	Rural	Non LPG
1451		Poor	Some form of education	Rural	Non LPG
1452		Poor	Some form of education	Rural	Non LPG
1453		Poor	Some form of education	Rural	Non LPG
1454		Poor	Some form of education	Rural	Non LPG
1455		Rich	Some form of education	Rural	Non LPG
1456		Rich	Some form of education	Rural	Non LPG
1457		Rich	Some form of education	Rural	Non LPG
1458		Rich	Some form of education	Rural	Non LPG
1459		Rich	Some form of education	Rural	Non LPG
1460		Rich	Some form of education	Rural	Non LPG
1461		Poor	Some form of education	Rural	Non LPG
1462		Rich	Some form of education	Rural	Non LPG
1463		Poor	Some form of education	Rural	Non LPG
1464		Rich	Some form of education	Rural	Non LPG
1465		Rich	Some form of education	Rural	Non LPG
1466		Rich	Some form of education	Rural	Non LPG
1467		Poor	Some form of education	Rural	Non LPG
1468		Poor	Some form of education	Rural	Non LPG
1469		Poor	Some form of education	Rural	Non LPG
1470		Poor	Some form of education	Rural	Non LPG
1471		Rich	Some form of education	Rural	Non LPG
1472		Poor	Some form of education	Rural	Non LPG
1473		Rich	Some form of education	Rural	Non LPG
1474		Poor	Some form of education	Rural	Non LPG
1475		Poor	Some form of education	Rural	Non LPG
1476		Rich	Some form of education	Rural	Non LPG
1477		Poor	Some form of education	Rural	Non LPG
1478		Poor	Some form of education	Rural	Non LPG
1479		Poor	Some form of education	Rural	Non LPG
1480		Rich	Some form of education	Rural	Non LPG
1481		Rich	Some form of education	Rural	Non LPG
1482		Rich	Some form of education	Rural	Non LPG
1483		Poor	Some form of education	Rural	Non LPG
1484		Poor	Some form of education	Rural	Non LPG
1485		Poor	Some form of education	Rural	Non LPG
1486		Poor	Some form of education	Rural	Non LPG
1487		Poor	Some form of education	Rural	Non LPG
1488		Poor	Some form of education	Rural	Non LPG
1489		Poor	Some form of education	Rural	Non LPG
1490		Poor	Some form of education	Rural	Non LPG
1491		Poor	Some form of education	Rural	Non LPG
1492		Poor	Some form of education	Rural	Non LPG
1493		Poor	Some form of education	Rural	Non LPG
1494		Poor	Some form of education	Rural	Non LPG
1495		Poor	Some form of education	Rural	Non LPG
1496		Poor	Some form of education	Rural	Non LPG
1497		Rich	Some form of education	Rural	Non LPG
1498		Poor	Some form of education	Rural	Non LPG
1499		Poor	Some form of education	Rural	Non LPG
1500		Poor	Some form of education	Rural	Non LPG
1501		Poor	Some form of education	Rural	Non LPG
1502		Poor	Some form of education	Rural	Non LPG
1503		Poor	Some form of education	Rural	Non LPG
1504		Poor	Some form of education	Rural	Non LPG
1505		Poor	Some form of education	Rural	Non LPG
1506		Poor	Some form of education	Rural	Non LPG
1507		Poor	Some form of education	Rural	Non LPG
1508		Poor	Some form of education	Rural	Non LPG
1509		Poor	Some form of education	Rural	Non LPG
1510		Rich	Some form of education	Rural	Non LPG
1511		Rich	Some form of education	Rural	Non LPG
1512		Poor	Some form of education	Rural	Non LPG
1513		Poor	Some form of education	Rural	Non LPG
1514		Poor	Some form of education	Rural	Non LPG
1515		Poor	Some form of education	Rural	Non LPG
1516		Poor	Some form of education	Rural	Non LPG
1517		Poor	Some form of education	Rural	Non LPG
1518		Rich	Some form of education	Rural	Non LPG
1519		Rich	Some form of education	Rural	Non LPG
1520		Poor	Some form of education	Rural	Non LPG
1521		Poor	Some form of education	Rural	Non LPG
1522		Poor	Some form of education	Rural	Non LPG
1523		Rich	Some form of education	Rural	Non LPG
1524		Poor	Some form of education	Rural	Non LPG
1525		Rich	Some form of education	Rural	Non LPG
1526		Poor	Some form of education	Rural	Non LPG
1527		Poor	Some form of education	Rural	Non LPG
1528		Poor	Some form of education	Rural	Non LPG
1529		Rich	Some form of education	Rural	Non LPG
1530		Rich	Some form of education	Rural	Non LPG
1531		Poor	Some form of education	Rural	Non LPG
1532		Poor	Some form of education	Rural	Non LPG
1533		Poor	Some form of education	Rural	Non LPG
1534		Poor	Some form of education	Rural	Non LPG
1535		Poor	Some form of education	Rural	Non LPG
1536		Poor	Some form of education	Rural	Non LPG
1537		Poor	Some form of education	Rural	Non LPG
1538		Poor	Some form of education	Rural	Non LPG
1539		Poor	Some form of education	Rural	Non LPG
1540		Poor	Some form of education	Rural	Non LPG
1541		Poor	Some form of education	Rural	Non LPG
1542		Poor	Some form of education	Rural	Non LPG
1543		Poor	Some form of education	Rural	Non LPG
1544		Poor	Some form of education	Rural	Non LPG
1545		Poor	Some form of education	Rural	Non LPG
1546		Poor	Some form of education	Rural	Non LPG
1547		Poor	Some form of education	Rural	Non LPG
1548		Poor	Some form of education	Rural	Non LPG
1549		Poor	Some form of education	Rural	Non LPG
1550		Poor	Some form of education	Rural	Non LPG
1551		Poor	Some form of education	Rural	Non LPG
1552		Poor	Some form of education	Rural	Non LPG
1553		Poor	Some form of education	Rural	Non LPG
1554		Poor	Some form of education	Rural	Non LPG
1555		Poor	Some form of education	Rural	Non LPG
1556		Poor	Some form of education	Rural	Non LPG
1557		Poor	Some form of education	Rural	Non LPG
1558		Poor	Some form of education	Rural	Non LPG
1559		Poor	Some form of education	Rural	Non LPG
1560		Poor	Some form of education	Rural	Non LPG
1561		Poor	Some form of education	Rural	Non LPG
1562		Poor	Some form of education	Rural	Non LPG
1563		Poor	Some form of education	Rural	Non LPG
1564		Poor	Some form of education	Rural	Non LPG
1565		Poor	Some form of education	Rural	Non LPG
1566		Poor	Some form of education	Rural	Non LPG
1567		Poor	Some form of education	Rural	Non LPG
1568		Poor	Some form of education	Rural	Non LPG
1569		Poor	Some form of education	Rural	Non LPG
1570		Poor	Some form of education	Rural	Non LPG
1571		Rich	Some form of education	Rural	Non LPG
1572		Rich	Some form of education	Rural	Non LPG
1573		Rich	Some form of education	Rural	Non LPG
1574		Poor	Some form of education	Rural	Non LPG
1575		Poor	Some form of education	Rural	Non LPG
1576		Poor	Some form of education	Rural	Non LPG
1577		Poor	Some form of education	Rural	Non LPG
1578		Poor	Some form of education	Rural	Non LPG
1579		Poor	Some form of education	Rural	Non LPG
1580		Poor	Some form of education	Rural	Non LPG
1581		Poor	Some form of education	Rural	Non LPG
1582		Poor	Some form of education	Rural	Non LPG
1583		Poor	Some form of education	Rural	Non LPG
1584		Poor	Some form of education	Rural	Non LPG
1585		Poor	Some form of education	Rural	Non LPG
1586		Poor	Some form of education	Rural	Non LPG
1587		Poor	Some form of education	Rural	Non LPG
1588		Poor	Some form of education	Rural	Non LPG
1589		Poor	Some form of education	Rural	Non LPG
1590		Poor	Some form of education	Rural	Non LPG
1591		Poor	Some form of education	Rural	Non LPG
1592		Poor	Some form of education	Rural	Non LPG
1593		Poor	Some form of education	Rural	Non LPG
1594		Poor	Some form of education	Rural	Non LPG
1595		Poor	Some form of education	Rural	Non LPG
1596		Poor	Some form of education	Rural	Non LPG
1597		Poor	Some form of education	Rural	Non LPG
1598		Poor	Some form of education	Rural	Non LPG
1599		Poor	Some form of education	Rural	Non LPG
1600		Poor	Some form of education	Rural	Non LPG
1601		Poor	Some form of education	Rural	Non LPG
1602		Poor	Some form of education	Rural	Non LPG
1603		Poor	Some form of education	Rural	Non LPG
1604		Poor	Some form of education	Rural	Non LPG
1605		Poor	Some form of education	Rural	Non LPG
1606		Poor	Some form of education	Rural	Non LPG
1607		Poor	Some form of education	Rural	Non LPG
1608		Poor	Some form of education	Rural	Non LPG
1609		Poor	Some form of education	Rural	Non LPG
1610		Poor	Some form of education	Rural	Non LPG
1611		Poor	Some form of education	Rural	Non LPG
1612		Poor	Some form of education	Rural	Non LPG
1613		Poor	Some form of education	Rural	Non LPG
1614		Poor	Some form of education	Rural	Non LPG
1615		Poor	Some form of education	Rural	Non LPG
1616		Poor	Some form of education	Rural	Non LPG
1617		Poor	Some form of education	Rural	Non LPG
1618		Poor	Some form of education	Rural	Non LPG
1619		Poor	Some form of education	Rural	Non LPG
1620		Rich	Some form of education	Rural	Non LPG
1621		Rich	Some form of education	Rural	Non LPG
1622		Poor	Some form of education	Rural	Non LPG
1623		Rich	Some form of education	Rural	Non LPG
1624		Poor	Some form of education	Rural	Non LPG
1625		Poor	Some form of education	Rural	Non LPG
1626		Poor	Some form of education	Rural	Non LPG
1627		Poor	Some form of education	Rural	Non LPG
1628		Poor	Some form of education	Rural	Non LPG
1629		Poor	Some form of education	Rural	Non LPG
1630		Poor	Some form of education	Rural	Non LPG
1631		Poor	Some form of education	Rural	Non LPG
1632		Poor	Some form of education	Rural	Non LPG
1633		Rich	Some form of education	Rural	Non LPG
1634		Rich	Some form of education	Rural	Non LPG
1635		Poor	Some form of education	Rural	Non LPG
1636		Poor	Some form of education	Rural	Non LPG
1637		Poor	Some form of education	Rural	Non LPG
1638		Rich	Some form of education	Rural	Non LPG
1639		Rich	Some form of education	Rural	Non LPG
1640		Poor	Some form of education	Rural	Non LPG
1641		Rich	Some form of education	Rural	Non LPG
1642		Rich	Some form of education	Rural	Non LPG
1643		Rich	Some form of education	Rural	Non LPG
1644		Poor	Some form of education	Rural	Non LPG
1645		Poor	Some form of education	Rural	Non LPG
1646		Rich	Some form of education	Rural	Non LPG
1647		Poor	Some form of education	Rural	Non LPG
1648		Rich	Some form of education	Rural	Non LPG
1649		Poor	Some form of education	Rural	Non LPG
1650		Poor	Some form of education	Rural	Non LPG
1651		Poor	Some form of education	Rural	Non LPG
1652		Poor	Some form of education	Rural	Non LPG
1653		Poor	Some form of education	Rural	Non LPG
1654		Poor	Some form of education	Rural	Non LPG
1655		Poor	Some form of education	Rural	Non LPG
1656		Poor	Some form of education	Rural	Non LPG
1657		Poor	Some form of education	Rural	Non LPG
1658		Poor	Some form of education	Rural	Non LPG
1659		Poor	Some form of education	Rural	Non LPG
1660		Poor	Some form of education	Rural	Non LPG
1661		Poor	Some form of education	Rural	Non LPG
1662		Poor	Some form of education	Rural	Non LPG
1663		Poor	Some form of education	Rural	Non LPG
1664		Poor	Some form of education	Rural	Non LPG
1665		Poor	Some form of education	Rural	Non LPG
1666		Poor	Some form of education	Rural	Non LPG
1667		Poor	Some form of education	Rural	Non LPG
1668		Poor	Some form of education	Rural	Non LPG
1669		Poor	Some form of education	Rural	Non LPG
1670		Poor	Some form of education	Rural	Non LPG
1671		Poor	Some form of education	Rural	Non LPG
1672		Poor	Some form of education	Rural	Non LPG
1673		Poor	Some form of education	Rural	Non LPG
1674		Poor	Some form of education	Rural	Non LPG
1675		Poor	Some form of education	Rural	Non LPG
1676		Poor	Some form of education	Rural	Non LPG
1677		Poor	Some form of education	Rural	Non LPG
1678		Poor	Some form of education	Rural	Non LPG
1679		Poor	Some form of education	Rural	Non LPG
1680		Poor	Some form of education	Rural	Non LPG
1681		Poor	Some form of education	Rural	Non LPG
1682		Poor	Some form of education	Rural	Non LPG
1683		Poor	Some form of education	Rural	Non LPG
1684		Poor	Some form of education	Rural	Non LPG
1685		Poor	Some form of education	Rural	Non LPG
1686		Poor	Some form of education	Rural	Non LPG
1687		Poor	Some form of education	Rural	Non LPG
1688		Poor	Some form of education	Rural	Non LPG
1689		Poor	Some form of education	Rural	Non LPG
1690		Poor	Some form of education	Rural	Non LPG
1691		Poor	Some form of education	Rural	Non LPG
1692		Poor	Some form of education	Rural	Non LPG
1693		Poor	Some form of education	Rural	Non LPG
1694		Poor	Some form of education	Rural	Non LPG
1695		Poor	Some form of education	Rural	Non LPG
1696		Poor	Some form of education	Rural	Non LPG
1697		Poor	Some form of education	Rural	Non LPG
1698		Poor	Some form of education	Rural	Non LPG
1699		Poor	Some form of education	Rural	Non LPG
1700		Poor	Some form of education	Rural	Non LPG
1701		Poor	Some form of education	Rural	Non LPG
1702		Poor	Some form of education	Rural	Non LPG
1703		Poor	Some form of education	Rural	Non LPG
1704		Poor	Some form of education	Rural	Non LPG
1705		Poor	Some form of education	Rural	Non LPG
1706		Poor	Some form of education	Rural	Non LPG
1707		Poor	Some form of education	Rural	Non LPG
1708		Poor	Some form of education	Rural	Non LPG
1709		Poor	Some form of education	Rural	Non LPG
1710		Poor	Some form of education	Rural	Non LPG
1711		Poor	Some form of education	Rural	Non LPG
1712		Poor	Some form of education	Rural	Non LPG
1713		Poor	Some form of education	Rural	Non LPG
1714		Poor	Some form of education	Rural	Non LPG
1715		Poor	Some form of education	Rural	Non LPG
1716		Poor	Some form of education	Rural	Non LPG
1717		Poor	Some form of education	Rural	Non LPG
1718		Poor	Some form of education	Rural	Non LPG
1719		Poor	Some form of education	Rural	Non LPG
1720		Poor	Some form of education	Rural	Non LPG
1721		Poor	Some form of education	Rural	Non LPG
1722		Poor	Some form of education	Rural	Non LPG
1723		Poor	Some form of education	Rural	Non LPG
1724		Poor	Some form of education	Rural	Non LPG
1725		Poor	Some form of education	Rural	Non LPG
1726		Poor	Some form of education	Rural	Non LPG
1727		Poor	Some form of education	Rural	Non LPG
1728		Poor	Some form of education	Rural	Non LPG
1729		Poor	Some form of education	Rural	Non LPG
1730		Poor	Some form of education	Rural	Non LPG
1731		Poor	Some form of education	Rural	Non LPG
1732		Poor	Some form of education	Rural	Non LPG
1733		Poor	Some form of education	Rural	Non LPG
1734		Poor	Some form of education	Rural	Non LPG
1735		Poor	Some form of education	Rural	Non LPG
1736		Poor	Some form of education	Rural	Non LPG
1737		Poor	Some form of education	Rural	Non LPG
1738		Poor	Some form of education	Rural	Non LPG
1739		Poor	Some form of education	Rural	Non LPG
1740		Poor	Some form of education	Rural	Non LPG
1741		Poor	Some form of education	Rural	Non LPG
1742		Poor	Some form of education	Rural	Non LPG
1743		Poor	Some form of education	Rural	Non LPG
1744		Poor	Some form of education	Rural	Non LPG
1745		Poor	Some form of education	Rural	Non LPG
1746		Poor	Some form of education	Rural	Non LPG
1747		Rich	Some form of education	Rural	Non LPG
1748		Poor	Some form of education	Rural	Non LPG
1749		Poor	Some form of education	Rural	Non LPG
1750		Rich	Some form of education	Rural	Non LPG
1751		Poor	Some form of education	Rural	Non LPG
1752		Poor	Some form of education	Rural	Non LPG
1753		Poor	Some form of education	Rural	Non LPG
1754		Poor	Some form of education	Rural	Non LPG
1755		Poor	Some form of education	Rural	Non LPG
1756		Poor	Some form of education	Rural	Non LPG
1757		Poor	Some form of education	Rural	Non LPG
1758		Poor	Some form of education	Rural	Non LPG
1759		Poor	Some form of education	Rural	Non LPG
1760		Poor	Some form of education	Rural	Non LPG
1761		Poor	Some form of education	Rural	Non LPG
1762		Poor	Some form of education	Rural	Non LPG
1763		Poor	Some form of education	Rural	Non LPG
1764		Poor	Some form of education	Rural	Non LPG
1765		Poor	Some form of education	Rural	Non LPG
1766		Poor	Some form of education	Rural	Non LPG
1767		Poor	Some form of education	Rural	Non LPG
1768		Poor	Some form of education	Rural	Non LPG
1769		Poor	Some form of education	Rural	Non LPG
1770		Poor	Some form of education	Rural	Non LPG
1771		Poor	Some form of education	Rural	Non LPG
1772		Poor	Some form of education	Rural	Non LPG
1773		Poor	Some form of education	Rural	Non LPG
1774		Poor	Some form of education	Rural	Non LPG
1775		Poor	Some form of education	Rural	Non LPG
1776		Poor	Some form of education	Rural	Non LPG
1777		Poor	Some form of education	Rural	Non LPG
1778		Poor	Some form of education	Rural	Non LPG
1779		Poor	Some form of education	Rural	Non LPG
1780		Poor	Some form of education	Rural	Non LPG
1781		Poor	Some form of education	Rural	Non LPG
1782		Poor	Some form of education	Rural	Non LPG
1783		Poor	Some form of education	Rural	Non LPG
1784		Poor	Some form of education	Rural	Non LPG
1785		Poor	Some form of education	Rural	Non LPG
1786		Poor	Some form of education	Rural	Non LPG
1787		Poor	Some form of education	Rural	Non LPG
1788		Poor	Some form of education	Rural	Non LPG
1789		Poor	Some form of education	Rural	Non LPG
1790		Poor	Some form of education	Rural	Non LPG
1791		Poor	Some form of education	Rural	Non LPG
1792		Poor	Some form of education	Rural	Non LPG
1793		Poor	Some form of education	Rural	Non LPG
1794		Poor	Some form of education	Rural	Non LPG
1795		Poor	Some form of education	Rural	Non LPG
1796		Poor	Some form of education	Rural	Non LPG
1797		Poor	Some form of education	Rural	Non LPG
1798		Poor	Some form of education	Rural	Non LPG
1799		Poor	Some form of education	Rural	Non LPG
1800		Poor	Some form of education	Rural	Non LPG
1801		Poor	Some form of education	Rural	Non LPG
1802		Poor	Some form of education	Rural	Non LPG
1803		Poor	Some form of education	Rural	Non LPG
1804		Poor	Some form of education	Rural	Non LPG
1805		Poor	Some form of education	Rural	Non LPG
1806		Poor	Some form of education	Rural	Non LPG
1807		Poor	Some form of education	Rural	Non LPG
1808		Poor	Some form of education	Rural	Non LPG
1809		Poor	Some form of education	Rural	Non LPG
1810		Poor	Some form of education	Rural	Non LPG
1811		Poor	Some form of education	Rural	Non LPG
1812		Poor	Some form of education	Rural	Non LPG
1813		Poor	Some form of education	Rural	Non LPG
1814		Poor	Some form of education	Rural	Non LPG
1815		Poor	Some form of education	Rural	Non LPG
1816		Poor	Some form of education	Rural	Non LPG
1817		Poor	Some form of education	Rural	Non LPG
1818		Poor	Some form of education	Rural	Non LPG
1819		Poor	Some form of education	Rural	Non LPG
1820		Poor	Some form of education	Rural	Non LPG
1821		Poor	Some form of education	Rural	Non LPG
1822		Poor	Some form of education	Rural	Non LPG
1823		Poor	Some form of education	Rural	Non LPG
1824		Poor	Some form of education	Rural	Non LPG
1825		Poor	Some form of education	Rural	Non LPG
1826		Poor	Some form of education	Rural	Non LPG
1827		Poor	Some form of education	Rural	Non LPG
1828		Poor	Some form of education	Rural	Non LPG
1829		Poor	Some form of education	Rural	Non LPG
1830		Poor	Some form of education	Rural	Non LPG
1831		Poor	Some form of education	Rural	Non LPG
1832		Poor	Some form of education	Rural	Non LPG
1833		Poor	Some form of education	Rural	Non LPG
1834		Poor	Some form of education	Rural	Non LPG
1835		Poor	Some form of education	Rural	Non LPG
1836		Poor	Some form of education	Rural	Non LPG
1837		Poor	Some form of education	Rural	Non LPG
1838		Poor	Some form of education	Rural	Non LPG
1839		Poor	Some form of education	Rural	Non LPG
1840		Poor	Some form of education	Rural	Non LPG
1841		Poor	Some form of education	Rural	Non LPG
1842		Poor	Some form of education	Rural	Non LPG
1843		Poor	Some form of education	Rural	Non LPG
1844		Poor	Some form of education	Rural	Non LPG
1845		Poor	Some form of education	Rural	Non LPG
1846		Poor	Some form of education	Rural	Non LPG
1847		Poor	Some form of education	Rural	Non LPG
1848		Poor	Some form of education	Rural	Non LPG
1849		Poor	Some form of education	Rural	Non LPG
1850		Poor	Some form of education	Rural	Non LPG
1851		Poor	Some form of education	Rural	Non LPG
1852		Poor	Some form of education	Rural	Non LPG
1853		Poor	Some form of education	Rural	Non LPG
1854		Poor	Some form of education	Rural	Non LPG
1855		Poor	Some form of education	Rural	Non LPG
1856		Poor	Some form of education	Rural	Non LPG
1857		Poor	Some form of education	Rural	Non LPG
1858		Poor	Some form of education	Rural	Non LPG
1859		Poor	Some form of education	Rural	Non LPG
1860		Poor	Some form of education	Rural	Non LPG
1861		Poor	Some form of education	Rural	Non LPG
1862		Poor	Some form of education	Rural	Non LPG
1863		Poor	Some form of education	Rural	Non LPG
1864		Poor	Some form of education	Rural	Non LPG
1865		Poor	Some form of education	Rural	Non LPG
1866		Poor	Some form of education	Rural	Non LPG
1867		Poor	Some form of education	Rural	Non LPG
1868		Poor	Some form of education	Rural	Non LPG
1869		Poor	Some form of education	Rural	Non LPG
1870		Poor	Some form of education	Rural	Non LPG
1871		Poor	Some form of education	Rural	Non LPG
1872		Poor	Some form of education	Rural	Non LPG
1873		Poor	Some form of education	Rural	Non LPG
1874		Poor	Some form of education	Rural	Non LPG
1875		Poor	Some form of education	Rural	Non LPG
1876		Poor	Some form of education	Rural	Non LPG
1877		Poor	Some form of education	Rural	Non LPG
1878		Poor	Some form of education	Rural	Non LPG
1879		Poor	Some form of education	Rural	Non LPG
1880		Poor	Some form of education	Rural	Non LPG
1881		Poor	Some form of education	Rural	Non LPG
1882		Poor	Some form of education	Rural	Non LPG
1883		Poor	Some form of education	Rural	Non LPG
1884		Poor	Some form of education	Rural	Non LPG
1885		Poor	Some form of education	Rural	Non LPG
1886		Poor	Some form of education	Rural	Non LPG
1887		Poor	Some form of education	Rural	Non LPG
1888		Poor	Some form of education	Rural	Non LPG
1889		Poor	Some form of education	Rural	Non LPG
1890		Poor	Some form of education	Rural	Non LPG
1891		Poor	Some form of education	Rural	Non LPG
1892		Poor	Some form of education	Rural	Non LPG
1893		Poor	Some form of education	Rural	Non LPG
1894		Poor	Some form of education	Rural	Non LPG
1895		Poor	Some form of education	Rural	Non LPG
1896		Poor	Some form of education	Rural	Non LPG
1897		Poor	Some form of education	Rural	Non LPG
1898		Poor	Some form of education	Rural	Non LPG
1899		Poor	Some form of education	Rural	Non LPG
1900		Poor	Some form of education	Rural	Non LPG
1901		Poor	Some form of education	Rural	Non LPG
1902		Poor	Some form of education	Rural	Non LPG
1903		Poor	Some form of education	Rural	Non LPG
1904		Poor	Some form of education	Rural	Non LPG
1905		Poor	Some form of education	Rural	Non LPG
1906		Poor	Some form of education	Rural	Non LPG
1907		Poor	Some form of education	Rural	Non LPG
1908		Poor	Some form of education	Rural	Non LPG
1909		Poor	Some form of education	Rural	Non LPG
1910		Poor	Some form of education	Rural	Non LPG
1911		Poor	Some form of education	Rural	Non LPG
1912		Poor	Some form of education	Rural	Non LPG
1913		Poor	Some form of education	Rural	Non LPG
1914		Poor	Some form of education	Rural	Non LPG
1915		Poor	Some form of education	Rural	Non LPG
1916		Poor	Some form of education	Rural	Non LPG
1917		Poor	Some form of education	Rural	Non LPG
1918		Poor	Some form of education	Rural	Non LPG
1919		Poor	Some form of education	Rural	Non LPG
1920		Poor	Some form of education	Rural	Non LPG
1921		Poor	Some form of education	Rural	Non LPG
1922		Poor	Some form of education	Rural	Non LPG
1923		Poor	Some form of education	Rural	Non LPG
1924		Poor	Some form of education	Rural	Non LPG
1925		Poor	Some form of education	Rural	Non LPG
1926		Poor	Some form of education	Rural	Non LPG
1927		Poor	Some form of education	Rural	Non LPG
1928		Poor	Some form of education	Rural	Non LPG
1929		Rich	Some form of education	Rural	Non LPG
1930		Poor	Some form of education	Rural	Non LPG
1931		Poor	Some form of education	Rural	Non LPG
1932		Poor	Some form of education	Rural	Non LPG
1933		Rich	Some form of education	Rural	Non LPG
1934		Poor	Some form of education	Rural	Non LPG
1935		Poor	Some form of education	Rural	Non LPG
1936		Poor	Some form of education	Rural	Non LPG
1937		Poor	Some form of education	Rural	Non LPG
1938		Poor	Some form of education	Rural	Non LPG
1939		Poor	Some form of education	Rural	Non LPG
1940		Poor	Some form of education	Rural	Non LPG
1941		Poor	Some form of education	Rural	Non LPG
1942		Poor	Some form of education	Rural	Non LPG
1943		Poor	Some form of education	Rural	Non LPG
1944		Poor	Some form of education	Rural	Non LPG
1945		Poor	Some form of education	Rural	Non LPG
1946		Poor	Some form of education	Rural	Non LPG
1947		Poor	Some form of education	Rural	Non LPG
1948		Poor	Some form of education	Rural	Non LPG
1949		Poor	Some form of education	Rural	Non LPG
1950		Poor	Some form of education	Rural	Non LPG
1951		Poor	Some form of education	Rural	Non LPG
1952		Poor	Some form of education	Rural	Non LPG
1953		Poor	Some form of education	Rural	Non LPG
1954		Poor	Some form of education	Rural	Non LPG
1955		Poor	Some form of education	Rural	Non LPG
1956		Poor	Some form of education	Rural	Non LPG
1957		Poor	Some form of education	Rural	Non LPG
1958		Poor	Some form of education	Rural	Non LPG
1959		Poor	Some form of education	Rural	Non LPG
1960		Poor	Some form of education	Rural	Non LPG
1961		Poor	Some form of education	Rural	Non LPG
1962		Poor	Some form of education	Rural	Non LPG
1963		Poor	Some form of education	Rural	Non LPG
1964		Poor	Some form of education	Rural	Non LPG
1965		Poor	Some form of education	Rural	Non LPG
1966		Poor	Some form of education	Rural	Non LPG
1967		Poor	Some form of education	Rural	Non LPG
1968		Poor	Some form of education	Rural	Non LPG
1969		Poor	Some form of education	Rural	Non LPG
1970		Poor	Some form of education	Rural	Non LPG
1971		Poor	Some form of education	Rural	Non LPG
1972		Poor	Some form of education	Rural	Non LPG
1973		Poor	Some form of education	Rural	Non LPG
1974		Poor	Some form of education	Rural	Non LPG
1975		Poor	Some form of education	Rural	Non LPG
1976		Poor	Some form of education	Rural	Non LPG
1977		Poor	Some form of education	Rural	Non LPG
1978		Poor	Some form of education	Rural	Non LPG
1979		Poor	Some form of education	Rural	Non LPG
1980		Poor	Some form of education	Rural	Non LPG
1981		Poor	Some form of education	Rural	Non LPG
1982		Poor	Some form of education	Rural	Non LPG
1983		Poor	Some form of education	Rural	Non LPG
1984		Poor	Some form of education	Rural	Non LPG
1985		Poor	Some form of education	Rural	Non LPG
1986		Poor	Some form of education	Rural	Non LPG
1987		Poor	Some form of education	Rural	Non LPG
1988		Poor	Some form of education	Rural	Non LPG
1989		Poor	Some form of education	Rural	Non LPG
1990		Poor	Some form of education	Rural	Non LPG
1991		Poor	Some form of education	Rural	Non LPG
1992		Poor	Some form of education	Rural	Non LPG
1993		Poor	Some form of education	Rural	Non LPG
1994		Poor	Some form of education	Rural	Non LPG
1995		Poor	Some form of education	Rural	Non LPG
1996		Poor	Some form of education	Rural	Non LPG
1997		Poor	Some form of education	Rural	Non LPG
1998		Poor	Some form of education	Rural	Non LPG
1999		Poor	Some form of education	Rural	Non LPG
[truncated: 943 more rows]
